# Supplementary material for: The vibrational and configurational entropy of disordering in Cu3Au
Source: J Alloys Compd. 2015 May 25;632:585–90. doi: 10.1016/j.jallcom.2014.12.215 (PMC4394139; doi:10.1016/j.jallcom.2014.12.215)
Supplement: Supplementary data 2 [file mmc2.xlsx]

## Sheet: Tabelle1
Appendix B Measured DSC heat capacities (CP) of Cu0.75Au0.25 of the study
	"The vibrational and configurational entropy of disordering in Cu3Au"
	published by Artur Benisek and Edgar Dachs in the
	Journal of Alloys and Compounds.
	The samples were produced with defined atomic distributions prior to the CP
	measurements at different temperatures (Theat) in heating experiments.
	The duration (theat) of these experiments are also listed.
	The uncertainties in T and CP are given as follows:
		sT/K = +/- T/K * (0.01 + 9 * 10-7 *T/K),
		s CP/R = +/- CP/R * (-0.198 + 9.4 * 10-4 *T/K - 9.2*10-7*(T/K)2).
	# Temperature and duration of the last cooling step
Theat = 568 K #		Theat = 703 K		Theat = 733 K		Theat = 783 K
theat = 4 days #		theat = 1 day		theat = 1 hour		theat = 1 day
T/K	CP/R	T/K	CP/R	T/K	CP/R	T/K	CP/R
307.44	2.97594	307.43	2.96335	307.44	2.97133	307.42	2.95532
307.52	2.97602	307.52	2.96348	307.53	2.96991	307.5	2.95513
307.6	2.97737	307.6	2.96395	307.61	2.96994	307.58	2.95485
307.69	2.97812	307.68	2.96492	307.69	2.97004	307.67	2.95525
307.77	2.97786	307.77	2.96438	307.77	2.96964	307.75	2.95541
307.85	2.97709	307.85	2.96417	307.86	2.97018	307.84	2.95521
307.94	2.977	307.94	2.96472	307.94	2.9702	307.92	2.9546
308.02	2.97699	308.02	2.96502	308.03	2.97005	308	2.95475
308.11	2.97724	308.1	2.96566	308.11	2.97033	308.09	2.95573
308.19	2.97757	308.19	2.9663	308.19	2.96976	308.17	2.95614
308.27	2.97714	308.27	2.96567	308.28	2.9697	308.25	2.95553
308.36	2.97662	308.35	2.96597	308.36	2.97005	308.34	2.95516
308.44	2.97628	308.44	2.96669	308.45	2.96957	308.42	2.95531
308.52	2.97686	308.52	2.96631	308.53	2.96867	308.5	2.95486
308.6	2.97855	308.6	2.96686	308.61	2.9692	308.59	2.95492
308.69	2.97989	308.69	2.9675	308.69	2.96939	308.67	2.9555
308.77	2.97972	308.77	2.96636	308.78	2.96924	308.75	2.95591
308.85	2.97895	308.86	2.96514	308.86	2.97054	308.83	2.95587
308.94	2.97843	308.94	2.9646	308.95	2.97089	308.92	2.95577
309.02	2.97902	309.02	2.96506	309.03	2.97075	309	2.9555
309.1	2.98079	309.1	2.96545	309.11	2.97069	309.08	2.95623
309.19	2.98078	309.19	2.96608	309.2	2.96986	309.17	2.95647
309.27	2.98001	309.27	2.96545	309.28	2.96963	309.25	2.95576
309.35	2.97958	309.36	2.96584	309.36	2.96948	309.34	2.95574
309.44	2.97915	309.44	2.96825	309.45	2.96849	309.42	2.9553
309.52	2.97948	309.52	2.96779	309.53	2.96784	309.5	2.95485
309.61	2.97956	309.61	2.96648	309.61	2.96914	309.59	2.95551
309.69	2.97938	309.69	2.96492	309.7	2.96992	309.67	2.95632
309.77	2.97929	309.77	2.96437	309.78	2.96909	309.76	2.95622
309.86	2.97937	309.85	2.96518	309.86	2.96878	309.84	2.95604
309.94	2.97995	309.94	2.96565	309.95	2.96914	309.92	2.95593
310.02	2.98045	310.02	2.96544	310.03	2.96976	310	2.95515
310.11	2.98002	310.1	2.96456	310.11	2.96969	310.09	2.95622
310.19	2.98027	310.19	2.96486	310.2	2.97005	310.17	2.95705
310.27	2.98043	310.27	2.966	310.28	2.96974	310.26	2.95728
310.36	2.98025	310.35	2.96588	310.36	2.96942	310.34	2.95709
310.44	2.98084	310.44	2.96643	310.45	2.96936	310.42	2.95724
310.52	2.98176	310.52	2.96699	310.53	2.97082	310.51	2.95714
310.61	2.98226	310.61	2.96712	310.61	2.97161	310.59	2.95652
310.69	2.98217	310.69	2.96759	310.7	2.97298	310.67	2.95633
310.77	2.9825	310.77	2.96789	310.78	2.97402	310.76	2.95723
310.86	2.98368	310.85	2.96793	310.87	2.97362	310.84	2.95958
310.94	2.98443	310.94	2.96739	310.95	2.97314	310.92	2.96134
311.02	2.98696	311.02	2.9676	311.03	2.97257	311	2.96106
311.11	2.98907	311.1	2.96824	311.11	2.97226	311.09	2.95994
311.19	2.98652	311.19	2.96829	311.19	2.97211	311.17	2.95822
311.27	2.98499	311.27	2.96791	311.28	2.97619	311.25	2.95304
311.36	2.98456	311.35	2.96829	311.36	2.9769	311.34	2.95403
311.44	2.98456	311.44	2.96885	311.45	2.97437	311.42	2.95901
311.52	2.98396	311.52	2.96762	311.53	2.97237	311.51	2.96203
311.61	2.98488	311.61	2.96632	311.61	2.9712	311.59	2.96116
311.69	2.98614	311.69	2.96661	311.7	2.97072	311.67	2.95918
311.77	2.98673	311.77	2.96717	311.78	2.97151	311.76	2.95781
311.86	2.98697	311.86	2.96552	311.87	2.9722	311.84	2.9583
311.94	2.98671	311.94	2.96464	311.95	2.97384	311.92	2.95853
312.03	2.98603	312.02	2.96451	312.03	2.97385	312.01	2.95944
312.11	2.98534	312.11	2.96532	312.12	2.97362	312.09	2.95975
312.19	2.9855	312.19	2.96613	312.2	2.97314	312.17	2.95965
312.27	2.9866	312.27	2.9677	312.28	2.97376	312.26	2.95904
312.36	2.9865	312.36	2.96995	312.36	2.97335	312.34	2.95944
312.44	2.98607	312.44	2.97337	312.45	2.97338	312.42	2.95899
312.53	2.98607	312.52	2.97494	312.53	2.97341	312.51	2.95846
312.61	2.98597	312.61	2.97693	312.62	2.97232	312.59	2.95861
312.69	2.98571	312.69	2.97876	312.7	2.97235	312.68	2.95808
312.78	2.98511	312.78	2.97864	312.78	2.97381	312.76	2.95764
312.86	2.98621	312.86	2.97927	312.86	2.97468	312.84	2.95855
312.94	2.9884	312.94	2.98042	312.95	2.97563	312.92	2.95793
313.03	2.99068	313.03	2.98013	313.03	2.97633	313.01	2.9585
313.11	2.99194	313.11	2.97907	313.12	2.97737	313.09	2.95932
313.2	2.99219	313.19	2.97709	313.2	2.97916	313.18	2.95981
313.28	2.99243	313.28	2.97688	313.28	2.97953	313.26	2.95996
313.36	2.99302	313.36	2.97583	313.37	2.9793	313.34	2.96011
313.44	2.99369	313.44	2.97545	313.45	2.97907	313.42	2.95984
313.53	2.99419	313.52	2.97609	313.53	2.97807	313.51	2.9593
313.61	2.99418	313.61	2.97588	313.61	2.97641	313.59	2.95793
313.69	2.99392	313.69	2.97491	313.7	2.97567	313.67	2.95798
313.77	2.99476	313.77	2.97496	313.78	2.97493	313.76	2.95805
313.86	2.9956	313.86	2.97517	313.86	2.97428	313.84	2.95727
313.94	2.99601	313.94	2.97471	313.95	2.97422	313.93	2.95792
314.03	2.99575	314.02	2.97543	314.03	2.97406	314.01	2.96391
314.11	2.99523	314.11	2.97632	314.11	2.9746	314.09	2.96633
314.19	2.99404	314.2	2.9773	314.2	2.9747	314.18	2.96386
314.28	2.9931	314.28	2.97701	314.28	2.9738	314.26	2.9624
314.36	2.9925	314.36	2.97672	314.37	2.97365	314.34	2.96068
314.44	2.99385	314.44	2.97685	314.45	2.97418	314.43	2.96058
314.53	2.99545	314.53	2.97731	314.54	2.97513	314.51	2.96031
314.61	2.99654	314.61	2.97761	314.61	2.97609	314.59	2.96054
314.69	2.99637	314.69	2.97783	314.7	2.97713	314.67	2.96068
314.77	2.99687	314.78	2.97889	314.78	2.97715	314.76	2.95948
314.86	2.9972	314.86	2.97962	314.86	2.97768	314.84	2.95946
314.94	2.99736	314.95	2.98017	314.95	2.97939	314.93	2.96028
315.02	2.99735	315.03	2.98199	315.03	2.9795	315.01	2.96077
315.11	2.99811	315.11	2.9822	315.12	2.97894	315.09	2.96287
315.19	2.99844	315.2	2.98284	315.2	2.9787	315.18	2.96343
315.28	2.99928	315.28	2.98255	315.28	2.97771	315.26	2.96197
315.36	3.00037	315.36	2.98243	315.37	2.97697	315.34	2.96245
315.45	3.00129	315.45	2.98247	315.45	2.97699	315.43	2.9615
315.53	3.00086	315.53	2.98294	315.54	2.97651	315.52	2.96215
315.61	3.00136	315.61	2.98248	315.62	2.97611	315.6	2.96213
315.7	3.00042	315.7	2.98244	315.7	2.97655	315.68	2.96254
315.78	2.9994	315.78	2.98232	315.78	2.97751	315.76	2.96209
315.86	3.00058	315.86	2.9816	315.87	2.97686	315.84	2.96223
315.94	3.00133	315.95	2.98072	315.95	2.97662	315.93	2.96188
316.03	3.00124	316.03	2.98093	316.04	2.97597	316.01	2.96169
316.11	3.00115	316.11	2.98072	316.12	2.97616	316.09	2.96166
316.2	3.00114	316.2	2.98136	316.2	2.9766	316.18	2.96207
316.28	3.00071	316.28	2.98208	316.29	2.97545	316.26	2.96229
316.36	3.00036	316.37	2.98213	316.37	2.97648	316.35	2.96159
316.45	3.0007	316.45	2.9815	316.45	2.97676	316.43	2.96208
316.53	3.00035	316.53	2.98163	316.54	2.97746	316.52	2.96315
316.62	3.00068	316.62	2.98117	316.62	2.97773	316.6	2.96348
316.7	3.00127	316.7	2.98206	316.71	2.97784	316.69	2.96378
316.78	3.00151	316.78	2.98244	316.79	2.97837	316.77	2.9641
316.87	3.00108	316.87	2.98223	316.88	2.97882	316.85	2.96289
316.95	3.00082	316.95	2.98203	316.96	2.9785	316.93	2.9616
317.03	3.0014	317.03	2.983	317.04	2.97794	317.02	2.96252
317.11	3.00233	317.12	2.98314	317.12	2.97812	317.1	2.96326
317.2	3.00241	317.2	2.98318	317.21	2.97773	317.18	2.96416
317.28	3.00231	317.29	2.98441	317.29	2.97884	317.27	2.96397
317.37	3.00231	317.37	2.98496	317.38	2.97709	317.35	2.96327
317.45	3.00171	317.45	2.98493	317.46	2.97703	317.44	2.9635
317.54	3.0017	317.54	2.98497	317.54	2.97764	317.52	2.96357
317.62	3.00178	317.62	2.98425	317.63	2.97801	317.6	2.96261
317.7	3.00211	317.71	2.98379	317.71	2.97743	317.69	2.96327
317.79	3.00159	317.79	2.98451	317.8	2.97805	317.77	2.96333
317.87	3.00209	317.87	2.98405	317.88	2.97807	317.86	2.96364
317.95	3.00301	317.96	2.98283	317.96	2.97725	317.94	2.96405
318.04	3.00241	318.04	2.98076	318.05	2.97787	318.03	2.96402
318.12	3.00046	318.13	2.98182	318.13	2.97721	318.11	2.9629
318.2	2.99935	318.21	2.98271	318.21	2.97639	318.19	2.96305
318.29	3.00078	318.29	2.98327	318.29	2.97692	318.27	2.96346
318.37	3.00128	318.38	2.98424	318.38	2.97744	318.36	2.96317
318.46	3.00212	318.46	2.98404	318.46	2.97654	318.44	2.96197
318.54	3.00059	318.54	2.9834	318.55	2.97648	318.53	2.96119
318.62	2.99889	318.63	2.98252	318.63	2.97751	318.61	2.96141
318.71	3.00032	318.71	2.98197	318.71	2.97627	318.69	2.95911
318.79	3.00133	318.79	2.98227	318.8	2.97613	318.78	2.954
318.88	3.00175	318.88	2.98325	318.88	2.97691	318.86	2.955
318.96	3.00123	318.96	2.98372	318.97	2.97752	318.95	2.95744
319.04	3.00139	319.05	2.98038	319.05	2.97686	319.03	2.95935
319.13	3.00181	319.13	2.97966	319.13	2.97638	319.11	2.96204
319.21	3.00223	319.21	2.97894	319.22	2.97691	319.2	2.9676
319.29	3.00213	319.3	2.97882	319.3	2.97744	319.28	2.96911
319.38	3.00272	319.38	2.97938	319.38	2.97662	319.36	2.96706
319.46	3.00136	319.46	2.97815	319.46	2.97436	319.45	2.96516
319.54	2.99991	319.54	2.97676	319.55	2.96219	319.53	2.96295
319.63	2.99982	319.63	2.97579	319.63	2.96171	319.61	2.96157
319.71	2.99981	319.71	2.97499	319.72	2.96724	319.7	2.96163
319.79	2.99989	319.8	2.97461	319.8	2.97081	319.78	2.96187
319.88	3.00005	319.88	2.9766	319.89	2.97405	319.86	2.96202
319.96	2.99987	319.97	2.97733	319.97	2.97525	319.95	2.96139
320.05	2.99978	320.05	2.97822	320.05	2.97325	320.03	2.96129
320.13	3.00037	320.13	2.97953	320.14	2.96701	320.12	2.96126
320.21	2.9996	320.22	2.97975	320.22	2.96263	320.2	2.96124
320.3	2.99857	320.3	2.97979	320.31	2.96595	320.28	2.9613
320.38	2.99873	320.38	2.97984	320.39	2.96961	320.37	2.96103
320.47	2.99924	320.47	2.98022	320.47	2.97167	320.45	2.9605
320.55	2.99982	320.55	2.97985	320.55	2.97296	320.53	2.96141
320.63	3.00015	320.64	2.97989	320.64	2.97281	320.61	2.96189
320.71	2.99913	320.72	2.98087	320.72	2.97402	320.7	2.96238
320.8	2.99802	320.8	2.98117	320.81	2.97447	320.78	2.96406
320.88	2.9981	320.88	2.98113	320.89	2.97178	320.87	2.96563
320.97	2.99834	320.97	2.98041	320.97	2.96825	320.95	2.96832
321.05	2.99867	321.05	2.98105	321.06	2.96836	321.04	2.96838
321.13	2.99731	321.14	2.98144	321.14	2.96457	321.12	2.96794
321.22	2.99079	321.22	2.98182	321.23	2.96231	321.21	2.96851
321.3	2.9929	321.3	2.98246	321.31	2.96224	321.29	2.96823
321.39	2.99755	321.39	2.98335	321.39	2.96438	321.37	2.96762
321.47	2.99618	321.47	2.98348	321.48	2.96643	321.46	2.96733
321.56	2.99186	321.56	2.98319	321.56	2.9679	321.54	2.96706
321.64	2.99185	321.64	2.98365	321.65	2.97004	321.62	2.96755
321.72	2.99515	321.72	2.98353	321.73	2.97048	321.71	2.96685
321.8	2.99759	321.81	2.98265	321.81	2.9716	321.79	2.96641
321.89	2.99953	321.89	2.98202	321.89	2.9729	321.87	2.96698
321.97	3.00096	321.97	2.97969	321.98	2.97351	321.96	2.96696
322.06	3.00206	322.05	2.97974	322.06	2.9732	322.04	2.96702
322.14	3.00247	322.14	2.98173	322.14	2.97187	322.12	2.96775
322.22	3.00238	322.23	2.98347	322.23	2.97189	322.21	2.97264
322.3	3.00254	322.31	2.98521	322.31	2.97166	322.29	2.97372
322.39	3.00313	322.39	2.99025	322.4	2.96931	322.38	2.96929
322.47	3.00405	322.48	2.98818	322.48	2.9684	322.46	2.96284
322.56	3.00565	322.56	2.985	322.56	2.96978	322.54	2.96222
322.64	3.0059	322.64	2.98353	322.65	2.97191	322.63	2.96457
322.72	3.00597	322.73	2.98239	322.73	2.97363	322.71	2.96616
322.81	3.0096	322.81	2.98074	322.82	2.97383	322.8	2.96638
322.89	3.00774	322.9	2.98087	322.9	2.97376	322.88	2.96704
322.97	3.00282	322.98	2.98016	322.98	2.97362	322.96	2.96652
323.05	2.9996	323.06	2.97969	323.07	2.97178	323.04	2.96657
323.14	2.99993	323.14	2.98067	323.15	2.9718	323.13	2.96672
323.22	3.00204	323.23	2.98072	323.23	2.97123	323.21	2.96764
323.31	3.0033	323.31	2.98026	323.32	2.97032	323.3	2.96838
323.39	3.00439	323.4	2.98022	323.4	2.97144	323.38	2.96827
323.48	3.00464	323.48	2.98009	323.48	2.97164	323.46	2.9685
323.56	3.0048	323.56	2.98048	323.57	2.97174	323.55	2.96847
323.65	3.00479	323.65	2.98001	323.65	2.9727	323.63	2.96964
323.73	3.00495	323.73	2.97989	323.74	2.97348	323.72	2.97037
323.81	3.00368	323.82	2.97985	323.82	2.97257	323.8	2.96959
323.9	3.00392	323.9	2.97778	323.9	2.97293	323.88	2.97025
323.98	3.00476	323.98	2.97207	323.99	2.97549	323.97	2.97352
324.07	3.00509	324.07	2.9722	324.07	2.97433	324.05	2.97426
324.15	3.00466	324.15	2.97487	324.15	2.973	324.13	2.96866
324.23	3.00575	324.23	2.9772	324.23	2.97159	324.22	2.96584
324.31	3.00608	324.32	2.97954	324.32	2.97169	324.3	2.96701
324.4	3.00625	324.4	2.98059	324.4	2.97239	324.38	2.96834
324.48	3.00582	324.48	2.9809	324.49	2.97275	324.47	2.97009
324.56	3.00564	324.56	2.98086	324.57	2.97278	324.55	2.97058
324.65	3.00453	324.65	2.98073	324.66	2.97246	324.63	2.97055
324.73	3.00368	324.74	2.97993	324.74	2.97164	324.72	2.97028
324.82	3.00384	324.82	2.97888	324.82	2.97098	324.8	2.96916
324.9	3.004	324.91	2.97833	324.91	2.97219	324.89	2.96811
324.98	3.00509	324.99	2.97762	324.99	2.97297	324.97	2.96886
325.07	3.00974	325.07	2.97808	325.07	2.97435	325.06	2.97027
325.15	3.00813	325.16	2.98135	325.16	2.96642	325.14	2.97059
325.24	3.00456	325.24	2.98257	325.24	2.96509	325.23	2.96971
325.32	3.00354	325.32	2.98288	325.32	2.96934	325.31	2.96868
325.4	3.00548	325.41	2.98292	325.41	2.97114	325.39	2.96866
325.49	3.00657	325.49	2.9833	325.49	2.97294	325.47	2.9677
325.57	3.00597	325.58	2.98496	325.58	2.97406	325.56	2.96768
325.65	3.00571	325.66	2.98433	325.66	2.97366	325.64	2.96732
325.74	3.0057	325.74	2.98497	325.75	2.97411	325.73	2.96738
325.83	3.00654	325.83	2.98764	325.83	2.97303	325.81	2.96922
325.91	3.00772	325.91	2.99098	325.91	2.9717	325.9	2.97055
325.99	3.00703	326	2.99458	326	2.96918	325.98	2.9707
326.08	3.00644	326.08	2.9953	326.08	2.96878	326.06	2.9706
326.16	3.0044	326.17	2.99095	326.17	2.96948	326.15	2.97116
326.24	3.0032	326.25	2.9882	326.25	2.9706	326.24	2.97156
326.32	2.99981	326.33	2.99096	326.34	2.96943	326.33	2.97205
326.41	2.99921	326.42	2.99735	326.42	2.96718	326.4	2.9717
326.5	2.9998	326.5	2.99782	326.5	2.9639	326.48	2.97243
326.58	2.9986	326.58	2.99541	326.58	2.96519	326.56	2.97266
326.66	2.99572	326.67	2.99249	326.67	2.96911	326.65	2.9701
326.75	2.99444	326.75	2.98957	326.75	2.97201	326.73	2.96915
326.83	2.99604	326.83	2.98852	326.84	2.9727	326.82	2.97309
326.92	2.99781	326.92	2.99	326.92	2.97231	326.9	2.97435
327	2.99984	327	2.9914	327	2.97131	326.98	2.97306
327.08	3.00101	327.09	2.99162	327.09	2.97057	327.07	2.97049
327.17	3.00177	327.17	2.99141	327.17	2.97043	327.16	2.96946
327.25	3.00159	327.25	2.9907	327.26	2.97349	327.24	2.96951
327.33	3.00014	327.34	2.98973	327.34	2.97386	327.32	2.96907
327.42	2.9998	327.42	2.98943	327.42	2.97387	327.41	2.9677
327.5	2.99945	327.51	2.99024	327.51	2.97475	327.49	2.96851
327.59	2.99978	327.59	2.99147	327.59	2.97308	327.58	2.96916
327.67	2.99893	327.67	2.99118	327.68	2.97327	327.66	2.96931
327.75	2.99884	327.76	2.99106	327.76	2.97109	327.74	2.96913
327.84	2.99883	327.84	2.99043	327.84	2.96985	327.82	2.96902
327.92	2.99865	327.92	2.98852	327.93	2.97072	327.91	2.96933
328.01	2.99797	328.01	2.98653	328.01	2.97201	327.99	2.96737
328.09	2.99771	328.09	2.98734	328.09	2.9738	328.08	2.96734
328.17	2.99778	328.18	2.98874	328.18	2.97408	328.16	2.96757
328.26	3.00514	328.26	2.97931	328.26	2.97301	328.25	2.96661
328.34	3.00699	328.35	2.97885	328.35	2.9726	328.33	2.96736
328.43	3.00402	328.43	2.9849	328.43	2.97305	328.41	2.96835
328.51	3.00122	328.51	2.99113	328.52	2.97257	328.5	2.96817
328.59	2.99885	328.6	2.99269	328.6	2.97275	328.58	2.96839
328.68	2.99748	328.68	2.99308	328.69	2.97159	328.67	2.96853
328.76	2.99562	328.77	2.9949	328.77	2.96865	328.75	2.96809
328.84	2.99282	328.85	2.99478	328.85	2.96707	328.83	2.9673
328.93	2.99247	328.93	2.99245	328.93	2.96794	328.92	2.96771
329.01	2.99314	329.02	2.99072	329.02	2.96906	329	2.96963
329.09	2.99322	329.1	2.98984	329.1	2.97111	329.08	2.97004
329.18	2.99363	329.18	2.98861	329.19	2.97122	329.17	2.96924
329.26	2.99396	329.27	2.98722	329.27	2.9709	329.25	2.96779
329.35	2.99472	329.35	2.98667	329.35	2.97059	329.34	2.96726
329.43	2.99488	329.44	2.98621	329.44	2.97171	329.42	2.96681
329.51	2.99521	329.52	2.98643	329.52	2.97241	329.51	2.96831
329.6	2.9952	329.6	2.98766	329.61	2.97252	329.59	2.96947
329.68	2.9963	329.69	2.98897	329.69	2.96695	329.67	2.96962
329.77	2.99798	329.77	2.98969	329.77	2.96579	329.76	2.96833
329.85	2.99958	329.86	2.99143	329.86	2.97123	329.84	2.96915
329.94	2.99974	329.94	2.99334	329.94	2.9699	329.92	2.97049
330.02	2.99914	330.02	2.99296	330.02	2.9695	330.01	2.97079
330.1	2.99888	330.11	2.99132	330.11	2.9691	330.09	2.97095
330.18	2.99837	330.19	2.98476	330.19	2.96845	330.17	2.97093
330.27	2.99861	330.27	2.98007	330.27	2.96931	330.26	2.97023
330.35	2.9986	330.36	2.98367	330.36	2.96984	330.34	2.96978
330.44	3.00173	330.44	2.98769	330.44	2.97021	330.43	2.97002
330.52	3.00671	330.52	2.98934	330.52	2.97048	330.51	2.96948
330.6	3.00366	330.61	2.98863	330.61	2.97	330.59	2.96963
330.69	3.00111	330.69	2.98825	330.7	2.96993	330.68	2.96968
330.77	2.99933	330.77	2.99228	330.78	2.97114	330.76	2.96992
330.86	2.99831	330.86	3.00112	330.86	2.9726	330.84	2.97014
330.94	2.99872	330.95	3.00193	330.95	2.9733	330.93	2.97106
331.02	2.99854	331.03	2.99724	331.03	2.97129	331.01	2.97036
331.11	2.99896	331.12	2.99356	331.12	2.97258	331.1	2.96965
331.19	2.9998	331.2	2.99149	331.2	2.97531	331.18	2.96854
331.27	3.00157	331.28	2.98908	331.28	2.97652	331.27	2.96674
331.36	3.00376	331.36	2.98921	331.36	2.97655	331.34	2.96629
331.44	3.00697	331.45	2.98959	331.45	2.97504	331.43	2.96737
331.52	3.00561	331.53	2.98998	331.53	2.97253	331.51	2.96837
331.61	3.00399	331.61	2.99062	331.62	2.97069	331.6	2.96817
331.69	3.00373	331.7	2.991	331.7	2.97156	331.68	2.96824
331.78	3.00449	331.78	2.9913	331.78	2.97319	331.77	2.96821
331.86	3.00524	331.87	2.99118	331.87	2.97423	331.85	2.9681
331.95	3.00447	331.95	2.99207	331.95	2.97518	331.94	2.96817
332.03	3.00336	332.04	2.99414	332.04	2.97512	332.02	2.96763
332.11	3.00158	332.12	3.0035	332.12	2.9754	332.1	2.96787
332.2	3.00064	332.2	3.00024	332.2	2.97575	332.19	2.96742
332.28	3.00021	332.29	2.99665	332.29	2.97417	332.27	2.96621
332.37	2.99986	332.37	2.99322	332.37	2.97309	332.36	2.96603
332.45	2.99918	332.45	2.99124	332.45	2.97294	332.44	2.96667
332.53	2.99866	332.54	2.98968	332.54	2.97195	332.52	2.96699
332.62	2.999	332.62	2.9904	332.62	2.96995	332.6	2.96799
332.7	3.00085	332.7	2.99096	332.7	2.96641	332.69	2.96797
332.78	2.99957	332.79	2.99176	332.79	2.96728	332.77	2.96735
332.87	2.99542	332.87	2.99375	332.87	2.96858	332.86	2.96615
332.95	2.99406	332.95	2.9916	332.95	2.97003	332.94	2.9663
333.03	2.99557	333.04	2.98674	333.04	2.9704	333.02	2.96627
333.12	2.99751	333.12	2.98543	333.12	2.97152	333.11	2.96541
333.2	2.99818	333.21	2.98607	333.21	2.97171	333.19	2.96656
333.29	2.99792	333.29	2.9873	333.29	2.97165	333.28	2.9679
333.37	2.99867	333.38	2.98836	333.37	2.97192	333.36	2.96795
333.45	2.99909	333.46	2.98638	333.46	2.96933	333.44	2.96692
333.54	3.00069	333.54	2.98583	333.54	2.96621	333.53	2.96579
333.62	3.00111	333.63	2.99053	333.63	2.96776	333.61	2.96475
333.7	3.00067	333.71	2.99447	333.7	2.97032	333.69	2.96355
333.79	2.99948	333.79	2.9957	333.79	2.97289	333.78	2.96445
333.87	2.99964	333.88	2.99608	333.88	2.98044	333.86	2.96858
333.95	2.99676	333.96	2.99562	333.96	2.97556	333.94	2.96983
334.04	2.99633	334.05	2.99516	334.05	2.96957	334.03	2.96709
334.12	3.00174	334.13	2.99512	334.13	2.96731	334.11	2.96268
334.2	3.00401	334.21	2.99432	334.21	2.96775	334.2	2.96045
334.29	3.00612	334.3	2.99386	334.3	2.9704	334.28	2.9661
334.38	3.00959	334.38	2.99254	334.38	2.97583	334.36	2.97158
334.46	3.00619	334.47	2.99378	334.47	2.97518	334.45	2.97164
334.54	3.0028	334.55	2.99458	334.55	2.973	334.54	2.97077
334.63	2.99958	334.64	2.99497	334.63	2.97124	334.62	2.96879
334.71	2.9972	334.72	2.99459	334.72	2.96992	334.7	2.96717
334.8	2.99652	334.81	2.99438	334.8	2.96926	334.79	2.9668
334.88	2.99769	334.89	2.99561	334.88	2.96894	334.87	2.96705
334.96	2.99802	334.97	2.99574	334.97	2.96855	334.95	2.96837
335.05	2.99869	335.05	2.9935	335.05	2.96848	335.04	2.97511
335.13	2.99818	335.14	2.99211	335.13	2.96859	335.12	2.97137
335.21	2.99605	335.22	2.98699	335.22	2.96768	335.2	2.96221
335.3	2.99292	335.31	2.98695	335.31	2.96601	335.29	2.95812
335.38	2.99147	335.39	2.99064	335.39	2.96468	335.38	2.96013
335.47	2.99349	335.47	2.99297	335.47	2.96504	335.46	2.96223
335.55	2.99916	335.56	2.99344	335.56	2.96582	335.54	2.96491
335.64	2.99889	335.64	2.99314	335.64	2.96712	335.63	2.96633
335.72	2.99296	335.73	2.99311	335.73	2.96637	335.71	2.96808
335.8	2.9916	335.81	2.99383	335.81	2.96479	335.8	2.96967
335.89	2.99261	335.89	2.99354	335.89	2.9643	335.88	2.96652
335.97	2.97331	335.98	2.99494	335.98	2.96416	335.96	2.96725
336.06	2.97321	336.06	2.99515	336.06	2.95936	336.04	2.96757
336.14	2.98269	336.14	2.99537	336.14	2.95498	336.13	2.96526
336.22	2.98996	336.23	2.99567	336.22	2.95492	336.21	2.9649
336.31	2.99181	336.31	2.99461	336.31	2.95985	336.3	2.96471
336.39	2.99324	336.39	2.99339	336.39	2.95995	336.38	2.96553
336.47	2.99366	336.48	2.99343	336.48	2.95753	336.46	2.9661
336.56	2.9906	336.56	2.99509	336.57	2.95907	336.55	2.96641
336.64	2.9917	336.65	2.99987	336.65	2.96104	336.63	2.96631
336.73	2.99575	336.73	2.99949	336.73	2.95996	336.72	2.96653
336.81	2.99828	336.82	2.99675	336.82	2.95956	336.8	2.96736
336.9	2.99878	336.9	2.99323	336.9	2.96085	336.88	2.96802
336.97	2.99793	336.99	2.9585	336.98	2.96476	336.97	2.96774
337.06	2.99614	337.07	2.94983	337.07	2.9664	337.05	2.96713
337.14	2.99639	337.15	2.96257	337.15	2.9406	337.14	2.96608
337.23	2.99621	337.23	2.99731	337.24	2.92878	337.22	2.96708
337.31	2.99646	337.32	3.00015	337.32	2.94624	337.3	2.96639
337.39	2.99611	337.4	2.99486	337.4	2.95574	337.39	2.96544
337.48	2.99771	337.49	2.9922	337.49	2.9517	337.47	2.96532
337.56	3.00397	337.57	2.99098	337.57	2.95469	337.56	2.99086
337.65	3.00836	337.65	2.99145	337.65	2.95741	337.64	2.99481
337.73	3.00971	337.74	2.99183	337.73	2.95939	337.72	2.97998
337.82	3.0064	337.82	2.99171	337.82	2.95941	337.81	2.93865
337.9	3.00208	337.91	2.99099	337.9	2.95697	337.89	2.93533
337.98	2.99801	337.99	2.99129	337.99	2.95649	337.97	2.94767
338.07	2.99665	338.08	2.99151	338.08	2.95981	338.06	2.95746
338.15	2.99545	338.16	2.99155	338.16	2.96051	338.14	2.96159
338.24	3.02177	338.24	2.99456	338.24	2.99218	338.23	2.96029
338.32	3.0375	338.33	2.99985	338.33	2.99881	338.31	2.95731
338.4	3.02175	338.41	2.99685	338.41	2.98572	338.4	2.95941
338.48	3.00693	338.49	2.99478	338.49	2.97786	338.47	2.96158
338.57	2.99965	338.58	2.99534	338.58	2.97383	338.56	2.96435
338.66	2.99719	338.66	2.99572	338.66	2.96945	338.65	2.9662
338.74	2.99625	338.74	2.99627	338.74	2.966	338.73	2.97048
338.82	2.99582	338.83	2.99742	338.83	2.96569	338.81	2.97123
338.91	2.99615	338.91	2.99653	338.91	2.96562	338.9	2.96875
338.99	2.99572	339	2.997	339	2.96505	338.98	2.96678
339.07	2.99664	339.08	2.99865	339.08	2.96296	339.07	2.96498
339.16	2.99697	339.17	2.99938	339.16	2.96197	339.15	2.96453
339.24	2.99773	339.25	3.00357	339.25	2.9625	339.23	2.96586
339.33	2.9978	339.33	3.00125	339.33	2.96159	339.32	2.96627
339.41	2.9972	339.42	2.9968	339.42	2.96144	339.4	2.96565
339.5	2.99796	339.5	2.99482	339.5	2.96222	339.48	2.96106
339.58	2.99896	339.59	3.00079	339.59	2.95988	339.57	2.95908
339.66	2.99828	339.67	3.00008	339.67	2.95423	339.65	2.96228
339.74	2.99853	339.75	2.99682	339.75	2.95307	339.73	2.9637
339.83	3.00157	339.83	2.99467	339.84	2.92254	339.82	2.96655
339.91	3.00156	339.92	2.99344	339.92	2.92443	339.9	2.96738
339.99	3.00037	340	2.99264	340	2.94036	339.99	2.95974
340.08	2.99875	340.09	2.99234	340.09	2.95333	340.07	2.95861
340.17	2.99832	340.17	2.98935	340.17	2.96495	340.16	2.96097
340.25	2.99814	340.26	2.97585	340.25	2.96531	340.24	2.96305
340.33	2.99847	340.34	2.97784	340.34	2.96364	340.33	2.96337
340.42	3.00591	340.43	2.98525	340.42	2.96196	340.41	2.96242
340.5	3.00565	340.51	2.98995	340.51	2.96199	340.49	2.96095
340.59	3.00455	340.59	2.9922	340.59	2.96192	340.58	2.96085
340.67	3.00361	340.68	2.99292	340.67	2.96423	340.66	2.96158
340.75	2.99954	340.76	2.99161	340.76	2.96773	340.75	2.96097
340.84	2.99598	340.84	2.99039	340.84	2.96377	340.83	2.95943
340.92	2.99411	340.92	2.99001	340.92	2.9599	340.91	2.9529
341	2.99427	341.01	2.98981	341.01	2.95908	341	2.95769
341.09	2.99477	341.09	2.98968	341.09	2.95944	341.08	2.96554
341.17	2.99349	341.18	2.99066	341.17	2.95785	341.16	2.96426
341.25	2.99264	341.26	2.99214	341.26	2.95644	341.25	2.96287
341.34	2.99195	341.34	2.99159	341.34	2.9568	341.33	2.95998
341.42	2.99118	341.43	2.98817	341.43	2.95648	341.41	2.95927
341.51	2.9916	341.51	2.98635	341.51	2.95557	341.5	2.95866
341.59	2.99176	341.59	2.98572	341.59	2.95627	341.58	2.95744
341.67	2.9926	341.68	2.98636	341.68	2.95604	341.67	2.957
341.75	2.99352	341.76	2.98691	341.76	2.95539	341.75	2.9579
341.84	2.99935	341.85	2.98832	341.84	2.95634	341.83	2.95882
341.92	2.99876	341.93	2.98971	341.93	2.95603	341.92	2.95804
342.01	2.99595	342.02	2.99094	342.01	2.95402	342	2.95691
342.09	2.99645	342.1	2.99142	342.09	2.95463	342.08	2.95494
342.17	2.99704	342.18	2.9874	342.18	2.95449	342.16	2.95569
342.26	2.99712	342.27	2.98169	342.26	2.95425	342.25	2.95794
342.34	2.99542	342.35	2.97954	342.35	2.95546	342.33	2.95869
342.42	2.99422	342.43	2.98026	342.43	2.95752	342.42	2.95892
342.51	2.99329	342.52	2.98216	342.51	2.96516	342.5	2.95898
342.59	2.99429	342.6	2.98339	342.6	2.97229	342.59	2.95777
342.67	2.99615	342.69	2.98268	342.69	2.97061	342.67	2.957
342.76	2.99902	342.77	2.98255	342.77	2.96649	342.75	2.95815
342.84	3.00206	342.85	2.98539	342.85	2.96431	342.84	2.96152
342.93	3.00213	342.94	2.98671	342.94	2.96281	342.92	2.97291
343.01	3.00043	343.02	2.98743	343.02	2.96046	343.01	2.97967
343.1	2.99933	343.11	2.98494	343.1	2.95905	343.09	2.9743
343.18	3.00017	343.19	2.98227	343.19	2.95738	343.18	2.9687
343.26	2.9999	343.27	2.97995	343.27	2.9569	343.26	2.9664
343.35	2.99829	343.36	2.9717	343.35	2.95709	343.34	2.96613
343.43	2.99109	343.44	2.97319	343.44	2.94569	343.42	2.9633
343.51	2.98042	343.52	2.98364	343.52	2.93876	343.51	2.95203
343.6	2.98583	343.61	2.98834	343.61	2.94463	343.59	2.94413
343.68	2.99233	343.69	2.99186	343.69	2.94948	343.67	2.94868
343.77	2.99529	343.77	2.99182	343.77	2.95161	343.76	2.96795
343.85	2.99554	343.86	2.98916	343.86	2.95256	343.84	2.97275
343.94	2.9957	343.94	3.00452	343.94	2.9514	343.93	2.96825
344.02	2.99628	344.03	3.00812	344.02	2.93585	344.01	2.9628
344.11	2.99602	344.11	3.00292	344.11	2.93206	344.1	2.94645
344.19	2.9961	344.2	2.99746	344.2	2.9414	344.18	2.93398
344.27	2.99558	344.28	2.99497	344.28	2.94794	344.27	2.93887
344.36	3.00937	344.36	2.99358	344.36	2.95151	344.35	2.94434
344.44	3.01833	344.44	2.99286	344.44	2.97016	344.43	2.94999
344.52	3.00978	344.53	2.99232	344.53	2.9745	344.51	2.9515
344.61	2.99877	344.61	2.99211	344.61	2.96758	344.6	2.95021
344.69	2.99428	344.7	2.99055	344.7	2.96117	344.68	2.94849
344.77	2.99325	344.79	2.9911	344.78	2.9573	344.77	2.9472
344.86	2.99231	344.87	2.99275	344.86	2.95571	344.85	2.94751
344.94	2.98901	344.95	2.99212	344.95	2.95354	344.94	2.9513
345.02	2.98756	345.04	2.99216	345.03	2.95102	345.02	2.95458
345.11	2.98721	345.12	2.99322	345.12	2.94952	345.1	2.96014
345.19	2.98822	345.2	2.99268	345.2	2.95191	345.19	2.96207
345.28	2.98864	345.29	2.99111	345.28	2.95278	345.27	2.95916
345.36	2.98846	345.37	2.97406	345.37	2.94891	345.36	2.95686
345.45	2.98684	345.46	2.96903	345.45	2.94199	345.44	2.95513
345.53	2.98337	345.54	2.96425	345.54	2.94159	345.52	2.95588
345.61	2.97794	345.62	2.96549	345.62	2.94508	345.61	2.95688
345.7	2.97591	345.7	2.96291	345.7	2.94815	345.69	2.95627
345.78	2.97751	345.79	2.97133	345.79	2.94843	345.77	2.95557
345.86	2.98046	345.87	2.97993	345.87	2.94659	345.86	2.95419
345.95	2.9813	345.95	2.98522	345.95	2.93984	345.94	2.95425
346.03	2.98011	346.04	2.98611	346.04	2.92963	346.03	2.95397
346.12	2.97985	346.13	2.98463	346.12	2.93201	346.11	2.95404
346.2	2.98043	346.21	2.98434	346.21	2.93695	346.19	2.95054
346.29	2.98305	346.29	2.98413	346.29	2.94035	346.28	2.9479
346.37	2.98558	346.38	2.98443	346.37	2.94131	346.36	2.95887
346.45	2.98075	346.46	2.98507	346.46	2.94201	346.45	2.9729
346.54	2.98514	346.55	2.98655	346.54	2.94093	346.53	2.97161
346.62	2.99402	346.63	2.99582	346.62	2.94062	346.61	2.96371
346.71	2.99579	346.71	2.99435	346.71	2.94098	346.7	2.95692
346.79	2.99502	346.8	2.99008	346.8	2.94294	346.78	2.95344
346.87	2.99366	346.88	2.9864	346.88	2.94365	346.86	2.95214
346.95	2.9912	346.96	2.98484	346.96	2.94393	346.95	2.95076
347.04	2.99077	347.05	2.98691	347.04	2.94665	347.03	2.94211
347.12	2.99076	347.13	2.98933	347.13	2.94727	347.12	2.93303
347.21	2.99168	347.21	2.98963	347.21	2.94763	347.2	2.93919
347.29	2.99497	347.3	2.98925	347.29	2.94934	347.28	2.94745
347.38	2.9992	347.38	2.98913	347.38	2.95072	347.37	2.95404
347.46	2.9975	347.47	2.98943	347.46	2.94888	347.45	2.96179
347.54	2.99343	347.55	2.99032	347.54	2.95161	347.54	2.96253
347.63	2.99029	347.64	2.99189	347.63	2.95383	347.62	2.95836
347.71	2.98927	347.72	2.99532	347.72	2.95766	347.7	2.95106
347.8	2.98917	347.8	3.00213	347.8	2.96496	347.79	2.94834
347.88	2.98908	347.89	3.00176	347.88	2.9765	347.88	2.95194
347.96	2.98933	347.97	2.99799	347.97	2.97262	347.96	2.95565
348.05	2.99008	348.05	2.99482	348.05	2.96452	348.04	2.95487
348.13	2.99261	348.14	2.99335	348.13	2.95905	348.12	2.95078
348.21	2.9943	348.22	2.99221	348.22	2.95407	348.21	2.94746
348.3	2.9926	348.31	2.99115	348.3	2.94775	348.29	2.94668
348.38	2.99031	348.39	2.99111	348.39	2.94058	348.37	2.94817
348.47	2.98861	348.48	2.99124	348.47	2.94221	348.46	2.95036
348.55	2.98868	348.56	2.99027	348.55	2.94621	348.54	2.95151
348.64	2.98791	348.64	2.98913	348.64	2.94784	348.63	2.95259
348.72	2.98621	348.73	2.98833	348.72	2.95006	348.71	2.95256
348.81	2.98494	348.81	2.98753	348.81	2.95102	348.8	2.95136
348.89	2.984	348.89	2.98098	348.89	2.95146	348.88	2.94999
348.97	2.98433	348.98	2.97764	348.98	2.95132	348.96	2.95013
349.06	2.9828	349.06	2.98166	349.06	2.9504	349.05	2.95189
349.14	2.98169	349.15	2.98602	349.14	2.95111	349.13	2.95373
349.22	2.98084	349.23	2.98861	349.23	2.95122	349.21	2.95522
349.3	2.98015	349.31	2.98857	349.31	2.94743	349.3	2.95656
349.39	2.97337	349.39	2.98861	349.39	2.94483	349.38	2.95511
349.47	2.9572	349.48	2.98773	349.48	2.94434	349.47	2.95118
349.56	2.96244	349.56	2.98515	349.56	2.94512	349.55	2.94685
349.64	2.97073	349.64	2.98021	349.65	2.94845	349.63	2.9437
349.72	2.9769	349.73	2.98033	349.73	2.95058	349.72	2.94198
349.81	2.97867	349.81	2.98343	349.81	2.94799	349.8	2.94314
349.89	2.97968	349.9	2.98338	349.9	2.93439	349.89	2.94574
349.98	2.98009	349.98	2.98174	349.98	2.93635	349.97	2.94716
350.06	2.98017	350.07	2.97679	350.06	2.94111	350.05	2.94687
350.14	2.98016	350.15	2.97404	350.15	2.94452	350.14	2.94694
350.23	2.97956	350.24	2.98239	350.23	2.94632	350.22	2.94599
350.31	2.97905	350.32	2.98802	350.32	2.94846	350.31	2.94579
350.4	2.98116	350.4	2.9906	350.4	2.94789	350.39	2.94679
350.48	2.98183	350.48	2.99217	350.48	2.94554	350.47	2.94694
350.56	2.98089	350.57	2.9945	350.57	2.94405	350.55	2.94606
350.64	2.97969	350.65	2.99582	350.65	2.93865	350.64	2.94461
350.73	2.97808	350.73	2.99248	350.73	2.9319	350.72	2.9451
350.81	2.97604	350.82	2.98837	350.82	2.93387	350.8	2.94591
350.89	2.97637	350.9	2.96735	350.9	2.91519	350.89	2.94835
350.98	2.97619	350.99	2.94802	350.99	2.9076	350.97	2.94934
351.06	2.97661	351.07	2.96008	351.07	2.92209	351.06	2.94839
351.15	2.97669	351.16	2.99194	351.15	2.93421	351.14	2.94777
351.23	2.97668	351.24	3.0167	351.24	2.94203	351.23	2.948
351.32	2.97727	351.32	3.01057	351.32	2.94687	351.31	2.94959
351.4	2.97658	351.41	3.00004	351.41	2.94723	351.39	2.95108
351.49	2.97683	351.49	2.99212	351.49	2.94666	351.48	2.95031
351.57	2.97716	351.57	2.98879	351.57	2.94626	351.56	2.94944
351.65	2.97825	351.66	2.98892	351.66	2.94637	351.64	2.94797
351.73	2.97884	351.74	2.98862	351.74	2.9469	351.73	2.94685
351.82	2.97908	351.83	2.99671	351.82	2.94667	351.81	2.94667
351.9	2.98009	351.91	2.99862	351.91	2.94669	351.89	2.94621
351.98	2.98101	351.99	2.99536	351.99	2.94722	351.98	2.94586
352.07	2.98033	352.08	2.99143	352.08	2.94784	352.06	2.94574
352.16	2.97981	352.16	2.98877	352.16	2.94904	352.15	2.95537
352.24	2.98124	352.25	2.98771	352.24	2.94906	352.23	2.9683
352.32	2.98225	352.33	2.98776	352.33	2.94824	352.31	2.93679
352.4	2.98326	352.41	2.98789	352.41	2.94978	352.4	2.93254
352.49	2.98317	352.5	2.987	352.5	2.9829	352.48	2.93725
352.58	2.98257	352.58	2.98722	352.58	2.98496	352.57	2.94104
352.66	2.98755	352.67	2.98752	352.66	2.97067	352.65	2.94297
352.74	3.02098	352.75	2.989	352.75	2.95902	352.73	2.94269
352.83	3.01598	352.83	2.9904	352.83	2.95329	352.81	2.94301
352.91	3.00014	352.92	2.99096	352.91	2.95128	352.9	2.94333
352.99	2.98879	353	2.98965	353	2.95079	352.98	2.94524
353.08	2.98295	353.09	2.98868	353.08	2.95225	353.07	2.94446
353.16	2.98133	353.17	2.98771	353.17	2.95211	353.15	2.94215
353.24	2.98175	353.25	2.98784	353.25	2.95077	353.24	2.94188
353.33	2.98343	353.34	2.98882	353.34	2.95012	353.32	2.94142
353.41	2.98436	353.42	2.9903	353.42	2.94921	353.41	2.94158
353.5	2.98376	353.51	2.99559	353.5	2.9483	353.49	2.94122
353.58	2.9851	353.59	2.99505	353.58	2.9479	353.58	2.94102
353.67	2.98467	353.67	2.99128	353.67	2.94648	353.66	2.94092
353.75	2.98373	353.76	2.98862	353.75	2.94532	353.74	2.94063
353.83	2.98237	353.84	2.98731	353.84	2.94534	353.83	2.93977
353.92	2.98211	353.93	2.98549	353.92	2.94553	353.91	2.93915
354	2.98134	354.01	2.98495	354	2.94598	353.99	2.93931
354.08	2.98116	354.09	2.98534	354.09	2.94491	354.08	2.93945
354.17	2.98192	354.17	2.98572	354.17	2.94374	354.16	2.93816
354.25	2.98225	354.26	2.98543	354.25	2.94241	354.24	2.93755
354.34	2.98123	354.34	2.98572	354.34	2.94175	354.33	2.93828
354.42	2.98113	354.43	2.98458	354.43	2.94119	354.41	2.93911
354.5	2.98062	354.51	2.98387	354.51	2.93876	354.5	2.94052
354.59	2.97892	354.59	2.98239	354.59	2.93539	354.58	2.94143
354.67	2.97857	354.68	2.98151	354.67	2.93601	354.66	2.93971
354.75	2.97967	354.76	2.97436	354.76	2.93713	354.75	2.938
354.84	2.97991	354.85	2.97601	354.84	2.94003	354.83	2.93629
354.92	2.97974	354.93	2.98012	354.93	2.94149	354.92	2.93685
355.01	2.98057	355.02	2.98338	355.01	2.94278	355	2.93777
355.09	2.98074	355.1	2.98402	355.09	2.94348	355.08	2.93672
355.17	2.98039	355.18	2.98406	355.18	2.94385	355.17	2.9362
355.25	2.98021	355.26	2.98386	355.26	2.94327	355.25	2.93601
355.34	2.97987	355.34	2.9834	355.35	2.9422	355.33	2.93624
355.42	2.97893	355.43	2.98471	355.43	2.94265	355.42	2.93638
355.51	2.97664	355.52	2.98518	355.51	2.943	355.5	2.93695
355.59	2.97155	355.6	2.98514	355.59	2.94328	355.58	2.93617
355.67	2.97357	355.68	2.98535	355.68	2.9433	355.67	2.93581
355.76	2.97712	355.77	2.98633	355.76	2.94265	355.75	2.93569
355.84	2.97982	355.85	2.98587	355.85	2.94343	355.84	2.93568
355.93	2.98125	355.94	2.98532	355.93	2.94312	355.92	2.93666
356.01	2.98082	356.02	2.98486	356.02	2.94323	356	2.93631
356.1	2.9809	356.11	2.98296	356.1	2.94443	356.09	2.92376
356.18	2.98047	356.19	2.98004	356.19	2.94386	356.17	2.925
356.26	2.97919	356.27	2.9811	356.27	2.94176	356.26	2.9304
356.35	2.97961	356.35	2.98343	356.36	2.94187	356.34	2.93343
356.43	2.98028	356.44	2.98551	356.44	2.94224	356.42	2.93442
356.51	2.98078	356.52	2.98708	356.52	2.94268	356.5	2.93431
356.6	2.9806	356.61	2.98713	356.6	2.94203	356.59	2.93472
356.68	2.98042	356.69	2.98776	356.69	2.94146	356.67	2.9352
356.77	2.9805	356.77	2.98891	356.77	2.94046	356.76	2.93484
356.85	2.97931	356.86	2.98803	356.86	2.9371	356.84	2.93481
356.94	2.97939	356.94	2.98655	356.94	2.93399	356.93	2.93437
357.02	2.97912	357.03	2.98549	357.02	2.93511	357.01	2.9341
357.1	2.9781	357.11	2.98554	357.11	2.93903	357.1	2.93322
357.19	2.97835	357.19	2.98609	357.19	2.94201	357.18	2.93261
357.27	2.99095	357.28	2.98495	357.28	2.94255	357.27	2.93217
357.36	2.99433	357.36	2.9861	357.36	2.94231	357.35	2.93095
357.44	2.98831	357.45	2.98927	357.44	2.94242	357.43	2.93068
357.52	2.9828	357.53	2.9867	357.53	2.94253	357.52	2.93033
357.6	2.98	357.61	2.98429	357.61	2.95703	357.6	2.93241
357.69	2.97763	357.69	2.98273	357.69	2.95688	357.68	2.94543
357.77	2.97762	357.78	2.98091	357.78	2.94945	357.76	2.94228
357.85	2.97744	357.86	2.98231	357.86	2.94507	357.85	2.93615
357.94	2.97625	357.95	2.98303	357.94	2.94357	357.93	2.93165
358.02	2.97531	358.03	2.98181	358.03	2.94275	358.01	2.9285
358.11	2.9748	358.11	2.94081	358.11	2.94209	358.1	2.92737
358.19	2.97547	358.2	2.97403	358.2	2.9406	358.18	2.92702
358.27	2.97563	358.28	2.99405	358.28	2.94121	358.27	2.92639
358.36	2.97325	358.37	2.99189	358.36	2.94064	358.35	2.92604
358.44	2.94472	358.45	2.9872	358.45	2.9399	358.44	2.92525
358.53	2.94421	358.53	2.98344	358.53	2.93933	358.52	2.92574
358.61	2.95791	358.62	2.9812	358.61	2.94003	358.6	2.92479
358.69	2.96916	358.7	2.98099	358.7	2.94039	358.69	2.92543
358.78	2.97389	358.78	2.98298	358.78	2.93804	358.77	2.92626
358.86	2.9749	358.87	2.9821	358.86	2.89711	358.85	2.92599
358.94	2.97489	358.95	2.98231	358.95	2.89095	358.93	2.92494
359.03	2.97412	359.03	2.98134	359.03	2.91027	359.02	2.92543
359.11	2.97369	359.12	2.98071	359.12	2.92697	359.1	2.95148
359.19	2.97334	359.2	2.98033	359.2	2.93511	359.19	2.93681
359.27	2.97384	359.29	2.98097	359.28	2.93615	359.27	2.9103
359.36	2.97426	359.37	2.98059	359.37	2.93533	359.36	2.91078
359.45	2.97434	359.46	2.9814	359.45	2.93492	359.44	2.91745
359.53	2.97374	359.54	2.98119	359.54	2.93647	359.52	2.922
359.61	2.97314	359.62	2.98073	359.62	2.937	359.61	2.92444
359.7	2.97262	359.71	2.98222	359.7	2.93677	359.69	2.9261
359.78	2.97388	359.79	2.9815	359.79	2.93747	359.78	2.92702
359.87	2.9754	359.87	2.98087	359.87	2.95289	359.86	2.92605
359.95	2.99968	359.95	2.98142	359.95	2.9855	359.94	2.92468
360.03	3.02092	360.04	2.98155	360.03	2.97689	360.03	2.92416
360.12	3.00881	360.12	2.98219	360.12	2.95855	360.11	2.92346
360.2	2.9917	360.21	2.98232	360.2	2.9463	360.19	2.92301
360.28	2.97562	360.29	2.98228	360.29	2.94124	360.28	2.9224
360.37	2.95809	360.37	2.98283	360.37	2.94076	360.36	2.9233
360.45	2.96155	360.46	2.98297	360.46	2.94112	360.45	2.9248
360.54	2.96832	360.54	2.98309	360.54	2.94038	360.53	2.92503
360.62	2.97322	360.63	2.9834	360.63	2.93947	360.61	2.92518
360.7	2.976	360.71	2.98285	360.71	2.93764	360.7	2.92584
360.79	2.97659	360.79	2.98213	360.79	2.93774	360.78	2.92522
360.87	2.97675	360.88	2.98235	360.88	2.93827	360.86	2.92444
360.95	2.97716	360.96	2.98298	360.96	2.93905	360.95	2.92305
361.04	2.97817	361.05	2.98252	361.04	2.94035	361.03	2.9238
361.12	2.97766	361.13	2.98155	361.13	2.94156	361.12	2.92419
361.2	2.9779	361.21	2.98109	361.21	2.94107	361.2	2.92366
361.29	2.97739	361.29	2.98055	361.29	2.93991	361.28	2.92288
361.37	2.97696	361.38	2.97991	361.38	2.9396	361.36	2.92168
361.45	2.97678	361.47	2.98021	361.46	2.93919	361.45	2.92064
361.54	2.97694	361.55	2.98051	361.55	2.93989	361.53	2.92036
361.62	2.97626	361.63	2.98073	361.63	2.9405	361.62	2.92025
361.71	2.97608	361.72	2.9817	361.71	2.93926	361.7	2.92082
361.79	2.97582	361.8	2.98192	361.8	2.93775	361.79	2.91936
361.88	2.97454	361.89	2.98213	361.89	2.93846	361.87	2.92035
361.96	2.97513	361.97	2.98235	361.97	2.9394	361.95	2.91998
362.04	2.97639	362.06	2.98239	362.05	2.93968	362.04	2.91954
362.13	2.97571	362.14	2.98185	362.14	2.94233	362.12	2.9197
362.21	2.97544	362.22	2.98164	362.22	2.95987	362.21	2.91916
362.3	2.97569	362.31	2.98168	362.3	2.95778	362.29	2.91804
362.38	2.97644	362.38	2.98258	362.39	2.94892	362.37	2.9176
362.46	2.97737	362.47	2.98279	362.47	2.94259	362.46	2.91765
362.55	2.97914	362.56	2.98292	362.55	2.93923	362.54	2.91764
362.63	2.99673	362.64	2.98255	362.64	2.93764	362.63	2.91736
362.71	2.99554	362.72	2.98225	362.72	2.93699	362.71	2.91573
362.8	2.9869	362.81	2.98162	362.81	2.93752	362.79	2.91545
362.88	2.98156	362.89	2.98149	362.89	2.93737	362.88	2.91475
362.97	2.97918	362.98	2.98103	362.97	2.93816	362.96	2.91464
363.05	2.97816	363.06	2.98015	363.06	2.93886	363.05	2.9147
363.14	2.97849	363.15	2.97994	363.14	2.93752	363.13	2.91443
363.22	2.97722	363.23	2.9788	363.23	2.93713	363.21	2.91313
363.31	2.97636	363.31	2.97969	363.31	2.93757	363.3	2.91286
363.39	2.97703	363.4	2.98092	363.39	2.93742	363.38	2.89979
363.47	2.97762	363.48	2.98139	363.48	2.93727	363.47	2.88716
363.55	2.97769	363.56	2.98118	363.56	2.93747	363.55	2.89519
363.63	2.97709	363.64	2.98038	363.64	2.93774	363.63	2.90549
363.72	2.97658	363.73	2.98052	363.73	2.93743	363.71	2.91418
363.8	2.97682	363.81	2.98031	363.81	2.93576	363.8	2.93642
363.89	2.97716	363.89	2.98044	363.89	2.91725	363.88	2.93504
363.97	2.9774	363.98	2.98108	363.98	2.91735	363.97	2.92452
364.06	2.97765	364.06	2.98137	364.06	2.92702	364.05	2.91655
364.14	2.97815	364.15	2.98252	364.15	2.93467	364.13	2.91229
364.22	2.97772	364.23	2.98273	364.23	2.93731	364.22	2.91083
364.31	2.97771	364.32	2.99742	364.32	2.93843	364.3	2.9109
364.39	2.97711	364.4	3.00914	364.4	2.93701	364.39	2.91155
364.47	2.97727	364.49	2.99997	364.49	2.93577	364.47	2.91195
364.56	2.97786	364.57	2.98952	364.57	2.93673	364.55	2.9115
364.64	2.97861	364.66	2.97018	364.65	2.93852	364.64	2.91131
364.73	2.97818	364.74	2.95508	364.73	2.9377	364.72	2.91053
364.81	2.9769	364.82	2.96308	364.82	2.93628	364.8	2.91016
364.89	2.97757	364.9	2.97184	364.9	2.93512	364.89	2.90828
364.98	2.97774	364.99	2.96521	364.99	2.93574	364.97	2.90632
365.06	2.97807	365.07	2.95585	365.07	2.93618	365.06	2.90604
365.15	2.97823	365.16	2.96504	365.15	2.93646	365.14	2.90712
365.23	2.97763	365.24	2.97389	365.24	2.93708	365.23	2.90836
365.32	2.97787	365.32	2.98163	365.32	2.93667	365.31	2.90783
365.4	2.97812	365.41	2.98684	365.41	2.93026	365.39	2.90704
365.48	2.97777	365.49	2.9868	365.49	2.90684	365.48	2.90651
365.57	2.97667	365.57	2.98575	365.58	2.90949	365.56	2.90548
365.65	2.97615	365.66	2.98537	365.66	2.91907	365.65	2.9052
365.74	2.9764	365.75	2.98415	365.74	2.9273	365.73	2.90484
365.82	2.97656	365.83	2.98326	365.83	2.93291	365.81	2.90549
365.9	2.97672	365.91	2.98195	365.91	2.93479	365.9	2.90412
365.98	2.97655	365.99	2.98149	365.99	2.93499	365.98	2.90241
366.06	2.97595	366.08	2.98196	366.07	2.93654	366.06	2.90197
366.15	2.97585	366.16	2.98167	366.16	2.9374	366.15	2.9021
366.24	2.97695	366.24	2.98138	366.24	2.9365	366.23	2.90234
366.32	2.97728	366.33	2.98151	366.33	2.93601	366.31	2.90181
366.41	2.97625	366.41	2.98138	366.41	2.93434	366.4	2.90128
366.49	2.97447	366.5	2.98067	366.49	2.93343	366.48	2.90075
366.57	2.97387	366.57	2.98029	366.58	2.93345	366.57	2.89945
366.66	2.9742	366.66	2.98059	366.66	2.93322	366.65	2.8996
366.74	2.97436	366.75	2.98106	366.75	2.93325	366.74	2.89983
366.82	2.9741	366.83	2.98127	366.83	2.93225	366.82	2.89947
366.91	2.97384	366.92	2.9798	366.91	2.93278	366.9	2.89893
366.99	2.97324	367	2.97747	367	2.93399	366.99	2.89832
367.08	2.97357	367.09	2.9787	367.08	2.93511	367.07	2.89763
367.16	2.97356	367.17	2.979	367.16	2.9337	367.15	2.89744
367.24	2.97423	367.25	2.9832	367.25	2.93229	367.23	2.89716
367.32	2.97389	367.33	2.98544	367.33	2.93357	367.32	2.89782
367.41	2.97312	367.42	2.98422	367.42	2.93343	367.4	2.8978
367.49	2.97345	367.5	2.98223	367.5	2.93337	367.49	2.89785
367.58	2.97327	367.58	2.9816	367.58	2.93322	367.57	2.8969
367.66	2.97326	367.67	2.98071	367.67	2.93341	367.66	2.89527
367.75	2.97317	367.75	2.97983	367.75	2.93335	367.74	2.89372
367.83	2.97333	367.84	2.98038	367.84	2.93388	367.82	2.89345
367.91	2.97316	367.92	2.98119	367.92	2.93424	367.91	2.89418
368	2.97298	368	2.98039	368	2.93384	367.99	2.89357
368.08	2.9734	368.09	2.97976	368.09	2.93284	368.08	2.89237
368.17	2.97313	368.17	2.98014	368.17	2.93304	368.16	2.8915
368.25	2.97347	368.26	2.97985	368.25	2.93196	368.24	2.89072
368.33	2.97388	368.34	2.98041	368.34	2.93223	368.32	2.89052
368.41	2.97421	368.42	2.98096	368.42	2.93268	368.41	2.89075
368.5	2.97454	368.5	2.98016	368.5	2.93245	368.49	2.89065
368.58	2.97445	368.59	2.97961	368.58	2.93231	368.57	2.89113
368.67	2.97436	368.67	2.98059	368.67	2.93148	368.66	2.8917
368.75	2.97486	368.76	2.98004	368.75	2.93083	368.74	2.89278
368.83	2.97621	368.84	2.98017	368.84	2.93085	368.83	2.89292
368.91	2.97696	368.92	2.98072	368.92	2.93214	368.91	2.89147
369	2.97805	369.01	2.98119	369.01	2.93268	368.99	2.89025
369.09	2.97745	369.09	2.98141	369.09	2.93269	369.08	2.88964
369.17	2.97745	369.17	2.98162	369.17	2.93238	369.16	2.88988
369.25	2.97566	369.26	2.98082	369.26	2.9324	369.25	2.89027
369.34	2.9765	369.34	2.98095	369.34	2.93293	369.33	2.88881
369.42	2.97802	369.43	2.98066	369.42	2.93372	369.41	2.88794
369.5	2.97809	369.51	2.98054	369.51	2.93331	369.5	2.88758
369.58	2.97902	369.59	2.98118	369.59	2.9341	369.58	2.88655
369.67	2.97909	369.67	2.98114	369.67	2.9359	369.66	2.8867
369.75	2.97909	369.76	2.98143	369.76	2.9361	369.75	2.88684
369.84	2.97899	369.84	2.98157	369.84	2.93544	369.83	2.88767
369.92	2.97941	369.93	2.98127	369.93	2.93538	369.92	2.88891
370	2.98135	370.01	2.98149	370.01	2.93633	370	2.89041
370.09	2.98312	370.09	2.98162	370.09	2.93771	370.08	2.88989
370.17	2.98345	370.18	2.98648	370.18	2.93857	370.17	2.88774
370.26	2.98175	370.26	2.99432	370.26	2.93877	370.25	2.88586
370.34	2.98132	370.35	2.99276	370.35	2.93888	370.34	2.88439
370.42	2.98114	370.43	2.98848	370.43	2.93847	370.42	2.88344
370.51	2.98164	370.52	2.98625	370.52	2.93714	370.51	2.88333
370.59	2.98104	370.6	2.98443	370.6	2.93564	370.59	2.88263
370.68	2.9796	370.68	2.98295	370.68	2.93617	370.67	2.88236
370.76	2.97925	370.76	2.9808	370.76	2.9362	370.75	2.88091
370.84	2.97967	370.85	2.98051	370.85	2.93562	370.84	2.88021
370.93	2.9794	370.93	2.98089	370.93	2.93438	370.92	2.88001
371.01	2.9788	371.02	2.98009	371.02	2.93356	371.01	2.87998
371.09	2.97846	371.1	2.98056	371.1	2.93358	371.09	2.87886
371.18	2.97743	371.19	2.98196	371.18	2.93394	371.17	2.87758
371.26	2.97658	371.27	2.98124	371.27	2.93345	371.26	2.87721
371.35	2.97573	371.35	2.98036	371.35	2.93347	371.34	2.87677
371.43	2.97614	371.44	2.98023	371.44	2.93198	371.43	2.87598
371.51	2.97614	371.52	2.98036	371.52	2.93064	371.51	2.87503
371.6	2.97562	371.61	2.97931	371.6	2.9299	371.59	2.87552
371.68	2.97502	371.69	2.97944	371.69	2.92933	371.68	2.87549
371.77	2.9729	371.77	2.97974	371.77	2.92927	371.76	2.87369
371.85	2.97221	371.86	2.97919	371.85	2.92954	371.84	2.87224
371.93	2.97102	371.94	2.97856	371.94	2.92915	371.92	2.87322
372.01	2.97017	372.02	2.97784	372.02	2.92849	372.01	2.87253
372.1	2.96931	372.11	2.9784	372.1	2.92911	372.09	2.872
372.18	2.96863	372.19	2.97963	372.19	2.92955	372.18	2.87138
372.27	2.96989	372.27	2.97908	372.27	2.93051	372.26	2.87221
372.35	2.97098	372.36	2.97845	372.36	2.93062	372.34	2.87311
372.44	2.97309	372.44	2.97993	372.44	2.92979	372.43	2.87258
372.52	2.97503	372.53	2.98091	372.52	2.93007	372.51	2.87247
372.61	2.97578	372.61	2.9791	372.61	2.93026	372.6	2.87262
372.69	2.97645	372.7	2.9788	372.69	2.92969	372.68	2.87276
372.77	2.97552	372.78	2.97986	372.78	2.9309	372.77	2.87316
372.85	2.97618	372.86	2.98118	372.86	2.93176	372.85	2.87408
372.94	2.97719	372.95	2.98122	372.95	2.93162	372.94	2.87447
373.03	2.97854	373.03	2.98135	373.03	2.93121	373.02	2.8747
373.1	2.97955	373.11	2.98242	373.11	2.93132	373.1	2.87426
373.19	2.97996	373.2	2.98475	373.19	2.93237	373.18	2.8734
373.27	2.97979	373.28	2.98496	373.28	2.9334	373.27	2.87227
373.36	2.97927	373.36	2.98365	373.36	2.93275	373.35	2.872
373.44	2.97816	373.45	2.98395	373.45	2.93183	373.44	2.87256
373.52	2.97849	373.53	2.98349	373.53	2.93127	373.52	2.87254
373.61	2.97916	373.62	2.98261	373.61	2.93163	373.61	2.87251
373.7	2.98017	373.7	2.98257	373.7	2.93216	373.69	2.87232
373.78	2.97966	373.79	2.98278	373.78	2.93193	373.77	2.87146
373.86	2.97838	373.87	2.98097	373.87	2.93238	373.86	2.87058
373.95	2.97778	373.95	2.98042	373.95	2.93206	373.94	2.86997
374.03	2.97752	374.03	2.98123	374.03	2.93031	374.02	2.87004
374.11	2.97844	374.12	2.98237	374.12	2.92956	374.11	2.8695
374.2	2.97945	374.21	2.9825	374.2	2.93077	374.19	2.86889
374.28	2.9802	374.29	2.98238	374.28	2.93274	374.28	2.86888
374.36	2.9802	374.37	2.98243	374.37	2.93336	374.36	2.86842
374.45	2.97934	374.45	2.9823	374.45	2.93296	374.44	2.86857
374.53	2.979	374.54	2.98269	374.54	2.93315	374.53	2.86864
374.61	2.97848	374.62	2.98265	374.62	2.93275	374.61	2.86844
374.7	2.97814	374.71	2.98201	374.7	2.93176	374.69	2.86783
374.78	2.9783	374.79	2.98172	374.79	2.93187	374.78	2.86687
374.87	2.97905	374.87	2.98177	374.87	2.93231	374.86	2.86592
374.95	2.97845	374.96	2.98156	374.95	2.93157	374.95	2.86479
375.03	2.97844	375.04	2.98101	375.04	2.92947	375.03	2.86342
375.12	2.97801	375.13	2.97928	375.12	2.92848	375.11	2.86195
375.2	2.97716	375.21	2.97899	375.21	2.928	375.2	2.86125
375.29	2.97647	375.29	2.98039	375.29	2.92878	375.28	2.85988
375.37	2.97681	375.38	2.98043	375.37	2.92957	375.37	2.85892
375.45	2.97773	375.46	2.97913	375.46	2.92899	375.45	2.8589
375.53	2.97781	375.54	2.97824	375.54	2.92809	375.53	2.85906
375.62	2.97755	375.63	2.97786	375.62	2.92803	375.61	2.85878
375.7	2.97686	375.71	2.97774	375.71	2.92771	375.7	2.85909
375.79	2.97753	375.79	2.97855	375.79	2.92773	375.78	2.85907
375.87	2.97812	375.88	2.97902	375.88	2.92818	375.86	2.85947
375.96	2.97862	375.96	2.97932	375.96	2.92803	375.95	2.8603
376.04	2.97827	376.05	2.97877	376.04	2.92704	376.03	2.85935
376.12	2.97809	376.13	2.97805	376.13	2.92503	376.12	2.85771
376.2	2.97715	376.21	2.97734	376.21	2.92573	376.2	2.85583
376.29	2.97732	376.3	2.97747	376.3	2.92499	376.29	2.85571
376.37	2.97782	376.38	2.97692	376.38	2.92433	376.37	2.85663
376.46	2.97849	376.46	2.97671	376.46	2.9247	376.45	2.85593
376.54	2.97797	376.55	2.97659	376.55	2.92556	376.54	2.85506
376.63	2.97746	376.63	2.97647	376.63	2.92609	376.62	2.85377
376.71	2.97804	376.71	2.97727	376.71	2.92663	376.7	2.85324
376.79	2.97888	376.8	2.978	376.8	2.92572	376.78	2.85254
376.88	2.9793	376.88	2.97821	376.88	2.92498	376.87	2.85218
376.96	2.97776	376.97	2.97817	376.96	2.92517	376.96	2.85284
377.04	2.97767	377.05	2.9783	377.05	2.92545	377.04	2.85103
377.13	2.97944	377.13	2.97818	377.13	2.92649	377.12	2.84941
377.21	2.97977	377.22	2.97899	377.21	2.92804	377.21	2.84895
377.29	2.97977	377.3	2.97946	377.3	2.92865	377.29	2.85054
377.38	2.97917	377.38	2.97891	377.38	2.93002	377.38	2.85247
377.46	2.97916	377.47	2.97828	377.47	2.9303	377.46	2.85312
377.55	2.97974	377.55	2.9779	377.55	2.93049	377.54	2.85276
377.63	2.97889	377.64	2.97811	377.64	2.93018	377.63	2.85104
377.71	2.97914	377.72	2.97833	377.72	2.92994	377.71	2.84874
377.8	2.97854	377.8	2.97744	377.8	2.92895	377.79	2.84804
377.88	2.97946	377.89	2.97673	377.88	2.92872	377.87	2.84786
377.96	2.97937	377.97	2.97669	377.97	2.92782	377.96	2.84901
378.05	2.97801	378.05	2.9769	378.05	2.92699	378.04	2.84916
378.13	2.97715	378.14	2.97814	378.13	2.92676	378.13	2.84812
378.22	2.97799	378.22	2.97962	378.22	2.92662	378.21	2.84734
378.3	2.97841	378.31	2.97907	378.3	2.92672	378.29	2.84622
378.38	2.97806	378.39	2.97853	378.39	2.92531	378.38	2.84568
378.46	2.97763	378.47	2.97772	378.47	2.92542	378.46	2.84499
378.55	2.97847	378.56	2.97845	378.56	2.92637	378.54	2.84446
378.63	2.97863	378.64	2.97883	378.64	2.92613	378.63	2.84477
378.72	2.97837	378.73	2.97905	378.72	2.92624	378.71	2.84424
378.8	2.97819	378.81	2.97816	378.81	2.92567	378.8	2.84404
378.88	2.97878	378.89	2.97795	378.89	2.92603	378.88	2.8436
378.97	2.97885	378.98	2.97791	378.97	2.92546	378.96	2.84391
379.05	2.97969	379.06	2.9783	379.06	2.92591	379.05	2.84474
379.13	2.9807	379.14	2.97936	379.14	2.92788	379.13	2.84464
379.22	2.98036	379.23	2.97983	379.22	2.92748	379.21	2.84335
379.3	2.97916	379.31	2.97852	379.31	2.92674	379.3	2.84273
379.39	2.97916	379.39	2.9784	379.39	2.92735	379.38	2.84195
379.47	2.97839	379.48	2.97777	379.47	2.92645	379.46	2.84252
379.55	2.97838	379.56	2.97654	379.56	2.92647	379.55	2.84224
379.64	2.97862	379.65	2.97557	379.64	2.92674	379.63	2.84104
379.72	2.97828	379.73	2.97511	379.73	2.92635	379.72	2.84119
379.8	2.9781	379.81	2.97541	379.81	2.92636	379.8	2.84065
379.89	2.97649	379.9	2.97698	379.89	2.92681	379.88	2.83911
379.97	2.97614	379.98	2.97745	379.98	2.92506	379.97	2.83679
380.06	2.97681	380.07	2.97639	380.06	2.92398	380.05	2.83601
380.14	2.97706	380.15	2.97661	380.15	2.92595	380.14	2.83675
380.23	2.97713	380.23	2.97666	380.23	2.92681	380.22	2.83707
380.3	2.97662	380.31	2.97577	380.31	2.92591	380.3	2.83595
380.39	2.97593	380.4	2.97505	380.39	2.92585	380.38	2.83483
380.47	2.97584	380.48	2.9751	380.48	2.92434	380.47	2.83252
380.56	2.97643	380.57	2.97498	380.56	2.92462	380.55	2.83038
380.64	2.9754	380.65	2.97561	380.65	2.926	380.64	2.8301
380.72	2.97573	380.73	2.97625	380.73	2.92543	380.72	2.83143
380.81	2.97564	380.82	2.97545	380.82	2.92478	380.81	2.83225
380.89	2.97589	380.9	2.97524	380.9	2.92437	380.89	2.83249
380.98	2.97512	380.99	2.97385	380.98	2.92313	380.97	2.83271
381.06	2.97494	381.07	2.97254	381.07	2.92256	381.06	2.83202
381.14	2.97494	381.16	2.97369	381.15	2.92351	381.14	2.83183
381.23	2.97561	381.24	2.97483	381.24	2.92455	381.23	2.83215
381.31	2.97661	381.32	2.97615	381.32	2.92558	381.31	2.83186
381.4	2.97669	381.41	2.97704	381.4	2.92586	381.39	2.83219
381.48	2.97609	381.49	2.97709	381.49	2.92521	381.47	2.83199
381.56	2.97659	381.57	2.97654	381.57	2.92498	381.56	2.83248
381.65	2.97751	381.66	2.97625	381.65	2.9261	381.64	2.83187
381.73	2.97793	381.74	2.97562	381.74	2.92528	381.73	2.83124
381.82	2.97741	381.82	2.97566	381.82	2.92462	381.81	2.83114
381.9	2.97698	381.91	2.97562	381.91	2.92566	381.9	2.83077
381.98	2.97672	381.99	2.97542	381.99	2.92636	381.98	2.83075
382.07	2.97663	382.08	2.97571	382.07	2.92698	382.06	2.82981
382.15	2.97755	382.16	2.9761	382.16	2.92615	382.15	2.82876
382.24	2.97848	382.24	2.97589	382.24	2.92668	382.23	2.82823
382.32	2.9783	382.33	2.97602	382.32	2.92671	382.31	2.82796
382.4	2.9788	382.41	2.97648	382.41	2.92715	382.4	2.82869
382.49	2.97905	382.5	2.97594	382.49	2.92624	382.48	2.82808
382.57	2.97879	382.58	2.97565	382.57	2.92491	382.57	2.82619
382.65	2.97759	382.66	2.97493	382.66	2.92434	382.65	2.82507
382.74	2.97784	382.74	2.97515	382.74	2.92369	382.73	2.82379
382.82	2.97707	382.83	2.97502	382.82	2.92295	382.82	2.82436
382.91	2.97613	382.91	2.9749	382.91	2.92195	382.9	2.82374
382.99	2.97612	383	2.97452	382.99	2.92274	382.98	2.82448
383.07	2.97527	383.08	2.97533	383.08	2.9242	383.07	2.82471
383.16	2.97543	383.16	2.97656	383.16	2.92558	383.15	2.82401
383.24	2.97551	383.25	2.97686	383.24	2.92662	383.23	2.82315
383.32	2.9755	383.33	2.97767	383.33	2.92562	383.32	2.82303
383.41	2.97592	383.42	2.97788	383.41	2.92505	383.4	2.82335
383.49	2.97608	383.5	2.97734	383.5	2.92601	383.49	2.8229
383.58	2.97633	383.59	2.97713	383.58	2.9262	383.57	2.82271
383.66	2.97547	383.67	2.97667	383.66	2.92639	383.66	2.82285
383.75	2.97462	383.75	2.97519	383.75	2.92505	383.74	2.82275
383.82	2.97393	383.84	2.9754	383.83	2.92296	383.82	2.82256
383.91	2.97384	383.92	2.97748	383.91	2.92231	383.9	2.82297
383.99	2.97485	384	2.97787	384	2.92385	383.99	2.82268
384.07	2.97577	384.09	2.97732	384.08	2.92439	384.07	2.82224
384.16	2.97661	384.17	2.9766	384.17	2.9239	384.16	2.82111
384.25	2.97787	384.25	2.97563	384.25	2.92426	384.24	2.82
384.33	2.97821	384.34	2.97517	384.33	2.92471	384.32	2.81955
384.41	2.97794	384.42	2.97606	384.42	2.9249	384.41	2.81859
384.49	2.97684	384.51	2.97678	384.5	2.92416	384.49	2.81841
384.58	2.97581	384.59	2.97581	384.59	2.92325	384.58	2.81871
384.67	2.97513	384.68	2.97577	384.67	2.92251	384.66	2.81709
384.75	2.97444	384.76	2.97616	384.75	2.9233	384.75	2.81613
384.84	2.97393	384.84	2.9768	384.84	2.92442	384.83	2.81509
384.92	2.97384	384.93	2.97693	384.92	2.92495	384.91	2.81432
385	2.97501	385.01	2.97647	385	2.92447	385	2.8142
385.08	2.97644	385.09	2.97617	385.09	2.92245	385.08	2.81571
385.16	2.97559	385.17	2.97563	385.17	2.92206	385.16	2.81586
385.25	2.97601	385.26	2.97635	385.25	2.92284	385.24	2.81457
385.33	2.97583	385.34	2.97716	385.34	2.9232	385.33	2.81302
385.42	2.97532	385.43	2.97652	385.42	2.92323	385.41	2.81291
385.5	2.97573	385.51	2.97708	385.5	2.92376	385.5	2.8134
385.58	2.97657	385.59	2.97653	385.59	2.92318	385.58	2.81388
385.67	2.9769	385.68	2.97725	385.67	2.92355	385.66	2.81336
385.75	2.97689	385.76	2.97874	385.76	2.92433	385.75	2.81333
385.84	2.97714	385.85	2.97828	385.84	2.92342	385.83	2.81331
385.92	2.97722	385.93	2.97688	385.93	2.92455	385.92	2.81319
386.01	2.97763	386.01	2.97735	386.01	2.9249	386	2.81292
386.09	2.97813	386.1	2.9774	386.09	2.92374	386.08	2.81231
386.17	2.97762	386.18	2.97761	386.18	2.92351	386.17	2.81287
386.25	2.97812	386.26	2.97766	386.26	2.92362	386.25	2.81218
386.34	2.97828	386.35	2.97914	386.34	2.92466	386.33	2.8114
386.42	2.9776	386.43	2.97902	386.42	2.92562	386.42	2.81044
386.5	2.97488	386.51	2.97949	386.51	2.92436	386.5	2.80924
386.59	2.97301	386.6	2.97996	386.59	2.9238	386.58	2.8093
386.67	2.97376	386.68	2.97966	386.68	2.92424	386.67	2.81003
386.76	2.97596	386.77	2.97903	386.76	2.92359	386.75	2.809
386.84	2.97553	386.85	2.97849	386.85	2.92167	386.84	2.80736
386.92	2.97569	386.94	2.97768	386.93	2.92151	386.92	2.80751
387.01	2.97636	387.02	2.97875	387.02	2.92179	387	2.8074
387.09	2.97762	387.1	2.97956	387.1	2.92291	387.09	2.80662
387.17	2.97744	387.19	2.98095	387.18	2.92378	387.17	2.80576
387.26	2.97727	387.27	2.98176	387.27	2.92439	387.26	2.80606
387.34	2.97557	387.35	2.98096	387.35	2.92391	387.34	2.80605
387.42	2.97463	387.43	2.98058	387.43	2.92309	387.42	2.80544
387.51	2.97454	387.52	2.98089	387.51	2.92329	387.5	2.80593
387.59	2.97538	387.6	2.97958	387.6	2.92313	387.59	2.80632
387.68	2.97596	387.69	2.98013	387.68	2.92214	387.67	2.80656
387.76	2.97604	387.77	2.98085	387.77	2.92251	387.76	2.80586
387.84	2.97603	387.85	2.97946	387.85	2.92363	387.84	2.80482
387.93	2.97526	387.94	2.97714	387.93	2.92221	387.93	2.8026
388.01	2.97449	388.02	2.97761	388.02	2.9202	388.01	2.80113
388.1	2.97465	388.1	2.9779	388.1	2.91853	388.09	2.80018
388.18	2.97524	388.19	2.97854	388.18	2.91873	388.18	2.80008
388.26	2.9754	388.27	2.9791	388.27	2.91925	388.26	2.80055
388.35	2.97539	388.36	2.98049	388.35	2.92021	388.34	2.80079
388.43	2.97471	388.44	2.97995	388.44	2.92074	388.43	2.80042
388.52	2.97394	388.52	2.97872	388.52	2.92068	388.51	2.79973
388.6	2.97427	388.6	2.97801	388.6	2.92273	388.59	2.79844
388.68	2.97384	388.69	2.97865	388.68	2.92174	388.67	2.79732
388.76	2.97299	388.77	2.97861	388.76	2.92278	388.76	2.79746
388.85	2.97399	388.86	2.97806	388.85	2.92339	388.84	2.79744
388.93	2.97441	388.94	2.97845	388.94	2.92173	388.93	2.7975
389.01	2.97559	389.02	2.97875	389.02	2.92115	389.01	2.79621
389.1	2.97676	389.11	2.97735	389.1	2.92228	389.09	2.79559
389.18	2.97676	389.19	2.97613	389.19	2.92196	389.18	2.7954
389.26	2.977	389.28	2.97584	389.27	2.92198	389.26	2.79538
389.35	2.97742	389.36	2.97631	389.36	2.92302	389.35	2.79408
389.43	2.97775	389.44	2.97669	389.44	2.92338	389.43	2.7933
389.52	2.97766	389.53	2.97673	389.52	2.92205	389.51	2.79354
389.6	2.9768	389.61	2.975	389.61	2.9197	389.6	2.79393
389.68	2.97646	389.7	2.97479	389.69	2.91854	389.68	2.79417
389.77	2.9756	389.78	2.97586	389.78	2.92009	389.76	2.79414
389.85	2.97577	389.86	2.9765	389.86	2.92239	389.85	2.79353
389.93	2.97593	389.94	2.97823	389.94	2.9236	389.93	2.79224
390.02	2.97677	390.03	2.97938	390.02	2.92464	390.01	2.79231
390.1	2.97794	390.11	2.97867	390.11	2.92576	390.1	2.79245
390.19	2.97819	390.2	2.97888	390.19	2.92612	390.18	2.79302
390.27	2.9781	390.28	2.97774	390.28	2.9247	390.27	2.79375
390.36	2.97851	390.36	2.97389	390.36	2.92346	390.35	2.79408
390.44	2.97884	390.45	2.97445	390.44	2.9223	390.44	2.79379
390.52	2.9785	390.53	2.97728	390.53	2.92494	390.52	2.7936
390.61	2.97866	390.62	2.97911	390.61	2.92928	390.6	2.79282
390.69	2.97874	390.7	2.98076	390.7	2.92989	390.69	2.79169
390.78	2.97924	390.78	2.98165	390.78	2.92916	390.77	2.79168
390.86	2.9794	390.87	2.98204	390.86	2.92791	390.86	2.79182
390.94	2.98083	390.95	2.98115	390.95	2.92852	390.94	2.7918
391.02	2.9826	391.03	2.98069	391.03	2.92855	391.02	2.79119
391.11	2.98378	391.11	2.98116	391.11	2.92781	391.1	2.78956
391.19	2.98165	391.2	2.98095	391.2	2.92725	391.19	2.78902
391.27	2.97911	391.28	2.9793	391.28	2.92718	391.27	2.78841
391.36	2.97859	391.37	2.97943	391.36	2.92763	391.35	2.78889
391.44	2.97909	391.45	2.9794	391.45	2.92892	391.44	2.78938
391.53	2.979	391.53	2.98046	391.53	2.92852	391.52	2.78869
391.61	2.97992	391.62	2.98186	391.62	2.92914	391.61	2.78967
391.7	2.98076	391.7	2.9819	391.7	2.93017	391.69	2.78915
391.78	2.98101	391.79	2.98135	391.78	2.9296	391.78	2.78878
391.86	2.98092	391.87	2.98021	391.87	2.92717	391.86	2.78859
391.95	2.98159	391.96	2.97916	391.95	2.92618	391.94	2.78857
392.03	2.98149	392.04	2.97887	392.04	2.92586	392.03	2.78778
392.11	2.98039	392.12	2.9795	392.12	2.9274	392.11	2.7881
392.2	2.98029	392.21	2.97947	392.2	2.92658	392.19	2.78842
392.28	2.9808	392.29	2.97858	392.28	2.92475	392.27	2.78856
392.36	2.9807	392.37	2.97846	392.37	2.92375	392.36	2.78795
392.45	2.97976	392.46	2.97817	392.45	2.92462	392.44	2.787
392.53	2.98026	392.54	2.97779	392.54	2.92668	392.53	2.78596
392.61	2.97958	392.62	2.97716	392.62	2.92788	392.61	2.78526
392.7	2.97856	392.71	2.97712	392.7	2.92731	392.69	2.78489
392.78	2.97838	392.79	2.97691	392.79	2.92598	392.78	2.78411
392.86	2.97736	392.88	2.97729	392.87	2.92533	392.87	2.78384
392.95	2.97667	392.96	2.97573	392.96	2.92603	392.95	2.7833
393.04	2.97641	393.04	2.97552	393.04	2.92605	393.03	2.78337
393.12	2.97725	393.13	2.97625	393.12	2.92649	393.12	2.78428
393.2	2.97648	393.21	2.97723	393.21	2.92754	393.2	2.78349
393.29	2.97647	393.3	2.97591	393.29	2.92764	393.28	2.78161
393.37	2.97638	393.38	2.97503	393.37	2.92656	393.37	2.781
393.45	2.9768	393.46	2.97533	393.45	2.92422	393.45	2.78039
393.53	2.97645	393.54	2.97546	393.54	2.92356	393.53	2.77986
393.62	2.97678	393.63	2.97491	393.62	2.92375	393.61	2.77891
393.7	2.97686	393.71	2.97412	393.71	2.92377	393.7	2.77854
393.78	2.97685	393.8	2.97373	393.79	2.92278	393.78	2.7786
393.87	2.97591	393.88	2.97412	393.87	2.92306	393.87	2.77791
393.95	2.97633	393.96	2.974	393.96	2.92325	393.95	2.77847
394.04	2.977	394.04	2.97463	394.04	2.92319	394.03	2.7782
394.12	2.97733	394.13	2.97553	394.12	2.92372	394.12	2.7769
394.2	2.97918	394.21	2.97591	394.21	2.92594	394.2	2.77663
394.29	2.9796	394.3	2.97613	394.3	2.92664	394.29	2.7767
394.37	2.98035	394.38	2.97685	394.38	2.92641	394.37	2.777
394.46	2.98111	394.47	2.97749	394.46	2.92728	394.45	2.77623
394.54	2.98186	394.55	2.97863	394.55	2.92705	394.54	2.77543
394.62	2.98236	394.63	2.97893	394.62	2.92741	394.62	2.77567
394.71	2.98252	394.72	2.97864	394.71	2.92819	394.7	2.77481
394.79	2.98277	394.8	2.97818	394.79	2.92754	394.78	2.7736
394.87	2.98268	394.89	2.97907	394.88	2.92688	394.87	2.77281
394.96	2.98216	394.97	2.97979	394.96	2.92784	394.95	2.7678
395.04	2.98173	395.05	2.97916	395.05	2.93227	395.04	2.7665
395.12	2.98189	395.14	2.97861	395.13	2.9388	395.12	2.76902
395.21	2.98273	395.22	2.97883	395.21	2.93764	395.2	2.77145
395.29	2.98374	395.3	2.97803	395.3	2.93334	395.29	2.771
395.38	2.98373	395.39	2.97757	395.38	2.93066	395.37	2.77158
395.46	2.9833	395.47	2.97744	395.46	2.92899	395.46	2.77104
395.54	2.98363	395.56	2.97833	395.55	2.92893	395.54	2.77026
395.63	2.98363	395.64	2.97838	395.64	2.92921	395.63	2.76947
395.71	2.98328	395.72	2.97792	395.72	2.92897	395.71	2.76861
395.79	2.98344	395.8	2.97754	395.8	2.92756	395.79	2.76884
395.88	2.9836	395.88	2.97767	395.88	2.92623	395.88	2.76832
395.96	2.98461	395.97	2.97763	395.97	2.926	395.96	2.76752
396.05	2.98604	396.05	2.97794	396.05	2.92458	396.04	2.76675
396.13	2.99365	396.14	2.97823	396.13	2.92511	396.13	2.76714
396.21	2.99271	396.22	2.97777	396.22	2.92682	396.21	2.76721
396.3	2.98805	396.3	2.97782	396.3	2.92778	396.3	2.76685
396.38	2.985	396.39	2.97727	396.38	2.92746	396.38	2.76632
396.46	2.98355	396.47	2.97681	396.47	2.92774	396.46	2.76536
396.55	2.98253	396.56	2.97685	396.55	2.9281	396.55	2.76416
396.63	2.98303	396.64	2.97741	396.64	2.92693	396.63	2.7632
396.71	2.98277	396.72	2.9777	396.72	2.92747	396.71	2.76318
396.8	2.98242	396.81	2.97682	396.8	2.92715	396.8	2.76249
396.88	2.98165	396.89	2.97585	396.89	2.92692	396.88	2.7611
396.96	2.98131	396.97	2.97708	396.97	2.92652	396.96	2.76049
397.05	2.98062	397.05	2.97654	397.05	2.92578	397.04	2.75963
397.13	2.98078	397.14	2.97464	397.13	2.92488	397.13	2.7596
397.22	2.98128	397.22	2.97485	397.22	2.92456	397.21	2.75916
397.3	2.98068	397.31	2.97574	397.3	2.9245	397.29	2.75921
397.38	2.9789	397.39	2.97486	397.39	2.92545	397.38	2.75919
397.46	2.98008	397.48	2.97431	397.47	2.92513	397.46	2.76272
397.55	2.98032	397.56	2.97368	397.55	2.92406	397.55	2.76642
397.63	2.97955	397.64	2.97279	397.64	2.92433	397.63	2.76387
397.72	2.97895	397.72	2.97292	397.72	2.92444	397.72	2.76046
397.8	2.97835	397.81	2.97255	397.81	2.92337	397.8	2.75756
397.88	2.97843	397.89	2.97225	397.89	2.92262	397.88	2.75593
397.97	2.97851	397.98	2.97162	397.97	2.92417	397.96	2.75447
398.05	2.97935	398.06	2.96896	398.06	2.92614	398.05	2.75385
398.13	2.97892	398.15	2.96824	398.14	2.92616	398.13	2.75299
398.22	2.97781	398.23	2.97075	398.22	2.92568	398.21	2.75212
398.3	2.97839	398.31	2.97206	398.31	2.92537	398.3	2.75133
398.38	2.97856	398.39	2.97236	398.39	2.92344	398.38	2.75174
398.47	2.97872	398.48	2.97351	398.47	2.92313	398.47	2.75163
398.55	2.97846	398.56	2.9744	398.56	2.92407	398.55	2.75101
398.64	2.97972	398.65	2.97419	398.64	2.92393	398.64	2.75108
398.72	2.98056	398.73	2.97364	398.73	2.92471	398.72	2.75122
398.8	2.98047	398.81	2.97352	398.81	2.92533	398.8	2.75069
398.89	2.98003	398.9	2.9739	398.89	2.92493	398.89	2.75101
398.97	2.97901	398.98	2.97437	398.98	2.92562	398.97	2.75064
399.06	2.97917	399.07	2.97442	399.06	2.92667	399.06	2.75012
399.14	2.97993	399.15	2.97548	399.14	2.92559	399.14	2.7489
399.23	2.98136	399.23	2.97493	399.23	2.92459	399.22	2.74762
399.31	2.98144	399.32	2.97455	399.31	2.9247	399.31	2.74742
399.39	2.98075	399.4	2.97376	399.39	2.92507	399.39	2.74774
399.47	2.98032	399.48	2.97397	399.48	2.92695	399.47	2.74831
399.56	2.98124	399.57	2.97418	399.56	2.92655	399.55	2.74744
399.64	2.98039	399.65	2.97423	399.65	2.92623	399.64	2.74742
399.72	2.98038	399.74	2.97656	399.73	2.92625	399.72	2.74605
399.81	2.98037	399.82	2.97712	399.81	2.92662	399.81	2.74551
399.89	2.97901	399.9	2.97615	399.9	2.9263	399.89	2.74405
399.98	2.97841	399.99	2.97653	399.98	2.92751	399.97	2.74343
400.06	2.97883	400.07	2.97759	400.07	2.92846	400.06	2.74189
400.14	2.97924	400.16	2.97696	400.15	2.9284	400.14	2.74194
400.23	2.98042	400.24	2.97582	400.23	2.92631	400.23	2.74235
400.31	2.97965	400.32	2.97502	400.32	2.92404	400.31	2.74284
400.4	2.97855	400.41	2.9743	400.4	2.92288	400.4	2.74348
400.48	2.97896	400.49	2.97553	400.49	2.92561	400.48	2.74262
400.56	2.98073	400.57	2.97812	400.57	2.92733	400.56	2.74167
400.65	2.98115	400.66	2.98891	400.65	2.92786	400.64	2.74055
400.73	2.98029	400.74	2.9904	400.74	2.92754	400.73	2.74019
400.81	2.97876	400.82	2.98536	400.82	2.92638	400.81	2.73983
400.9	2.97833	400.91	2.97957	400.9	2.92429	400.89	2.73938
400.98	2.97925	400.99	2.97699	400.99	2.92447	400.98	2.73817
401.06	2.97925	401.07	2.9756	401.07	2.92492	401.06	2.73731
401.15	2.98017	401.16	2.97446	401.15	2.92529	401.15	2.73711
401.23	2.97991	401.24	2.9751	401.24	2.92547	401.23	2.73684
401.32	2.97889	401.33	2.97565	401.32	2.92533	401.32	2.73571
401.4	2.97913	401.41	2.97502	401.41	2.92247	401.4	2.73569
401.49	2.97879	401.5	2.97422	401.49	2.92241	401.48	2.73448
401.57	2.97776	401.58	2.97384	401.57	2.92472	401.57	2.73412
401.65	2.97767	401.66	2.97254	401.66	2.92559	401.65	2.73326
401.74	2.97927	401.74	2.97165	401.74	2.9257	401.74	2.73171
401.82	2.97808	401.82	2.97203	401.82	2.92445	401.82	2.73043
401.9	2.97765	401.91	2.97225	401.9	2.92295	401.9	2.72955
401.99	2.97756	401.99	2.97297	401.99	2.92424	401.98	2.72902
402.07	2.97823	402.08	2.97412	402.07	2.92384	402.07	2.72916
402.15	2.97763	402.16	2.97425	402.16	2.92293	402.15	2.72864
402.24	2.9772	402.25	2.97531	402.24	2.92372	402.24	2.72777
402.32	2.9782	402.33	2.97561	402.32	2.92273	402.32	2.72724
402.4	2.97769	402.41	2.97566	402.41	2.92249	402.4	2.7268
402.49	2.97709	402.5	2.97536	402.49	2.92243	402.49	2.72753
402.57	2.97852	402.58	2.97516	402.57	2.92305	402.57	2.72726
402.66	2.97995	402.66	2.97478	402.66	2.92375	402.65	2.72622
402.74	2.98028	402.75	2.97533	402.74	2.92369	402.74	2.72492
402.82	2.97985	402.83	2.97563	402.83	2.92413	402.82	2.72524
402.91	2.97925	402.92	2.97517	402.91	2.92373	402.91	2.7247
402.99	2.97882	403	2.97428	402.99	2.92426	402.99	2.72435
403.07	2.97983	403.08	2.97467	403.07	2.92504	403.07	2.72518
403.16	2.98168	403.17	2.97539	403.16	2.92541	403.15	2.72465
403.24	2.98151	403.25	2.97544	403.24	2.92687	403.24	2.72428
403.32	2.98116	403.34	2.97718	403.33	2.92571	403.32	2.72477
403.41	2.9809	403.42	2.97764	403.41	2.92607	403.41	2.72466
403.49	2.98199	403.5	2.97777	403.5	2.92787	403.49	2.72489
403.57	2.98258	403.59	2.97782	403.58	2.92763	403.57	2.72335
403.66	2.98274	403.67	2.97727	403.67	2.92554	403.66	2.72112
403.74	2.98239	403.75	2.97655	403.75	2.92387	403.74	2.72017
403.82	2.98255	403.84	2.9755	403.83	2.92449	403.83	2.72074
403.91	2.98322	403.92	2.97597	403.91	2.92374	403.91	2.72072
403.99	2.98381	404.01	2.97551	404	2.92385	404	2.7196
404.08	2.98304	404.09	2.97606	404.08	2.92396	404.08	2.71872
404.16	2.98371	404.17	2.97619	404.16	2.92467	404.16	2.71803
404.24	2.98328	404.25	2.97505	404.25	2.92468	404.24	2.71657
404.33	2.98166	404.34	2.97434	404.33	2.92319	404.32	2.71562
404.41	2.9814	404.42	2.97438	404.41	2.92237	404.41	2.715
404.5	2.98199	404.5	2.97401	404.5	2.92247	404.49	2.71481
404.58	2.98232	404.59	2.97507	404.58	2.92283	404.58	2.71428
404.66	2.98172	404.67	2.97469	404.67	2.92285	404.66	2.71409
404.73	2.98281	404.75	2.97516	404.75	2.92314	404.74	2.71407
404.82	2.98314	404.84	2.97537	404.83	2.92392	404.83	2.71311
404.91	2.98254	404.92	2.97508	404.92	2.92267	404.91	2.71216
405	2.98321	405.01	2.9742	405	2.92328	405	2.71129
405.08	2.98388	405.09	2.97551	405.09	2.92492	405.08	2.71008
405.16	2.98464	405.17	2.97531	405.17	2.92468	405.16	2.70905
405.25	2.98573	405.26	2.97459	405.26	2.92318	405.25	2.70826
405.33	2.98513	405.34	2.97362	405.34	2.92152	405.33	2.70706
405.41	2.98377	405.42	2.97383	405.42	2.92129	405.41	2.70645
405.5	2.98266	405.5	2.97456	405.5	2.92317	405.49	2.70616
405.58	2.98324	405.59	2.9752	405.58	2.92539	405.58	2.70555
405.66	2.98552	405.68	2.9749	405.67	2.92448	405.66	2.70579
405.75	2.98568	405.76	2.97529	405.75	2.92247	405.75	2.70626
405.83	2.98525	405.84	2.97559	405.84	2.92089	405.83	2.70549
405.91	2.98516	405.93	2.97478	405.92	2.92066	405.91	2.70537
406	2.98465	406.01	2.97365	406	2.9206	406	2.70417
406.08	2.98582	406.09	2.97445	406.09	2.9218	406.08	2.70195
406.17	2.98632	406.18	2.97492	406.17	2.92208	406.17	2.70116
406.25	2.98555	406.26	2.97412	406.26	2.9227	406.25	2.70021
406.33	2.98487	406.35	2.97442	406.34	2.92254	406.33	2.69985
406.42	2.98444	406.43	2.97438	406.42	2.92223	406.42	2.69915
406.5	2.98358	406.51	2.97366	406.51	2.92064	406.5	2.69862
406.58	2.98375	406.59	2.97355	406.59	2.92058	406.58	2.69759
406.66	2.98306	406.68	2.97393	406.67	2.91942	406.67	2.69833
406.75	2.98373	406.76	2.97381	406.76	2.92021	406.75	2.69965
406.83	2.98339	406.84	2.97436	406.84	2.922	406.83	2.69921
406.92	2.98287	406.93	2.97415	406.92	2.92228	406.92	2.69774
407	2.98346	407.01	2.97293	407.01	2.92112	407	2.69612
407.09	2.98429	407.1	2.97475	407.09	2.9203	407.09	2.69542
407.17	2.98446	407.18	2.98004	407.17	2.9199	407.17	2.69548
407.25	2.98072	407.26	2.98187	407.26	2.92034	407.25	2.69462
407.34	2.97522	407.35	2.9792	407.34	2.91994	407.34	2.694
407.42	2.97775	407.43	2.97713	407.42	2.91844	407.42	2.69364
407.51	2.98172	407.51	2.97599	407.51	2.91846	407.51	2.69345
407.59	2.98433	407.6	2.97519	407.59	2.92043	407.59	2.6919
407.68	2.98475	407.69	2.9754	407.68	2.9213	407.67	2.69069
407.76	2.9855	407.76	2.97537	407.76	2.92115	407.75	2.6911
407.84	2.98736	407.85	2.97533	407.84	2.92177	407.84	2.6909
407.92	2.9871	407.93	2.97597	407.93	2.92238	407.92	2.69029
408.01	2.98574	408.02	2.9755	408.01	2.92114	408	2.69027
408.09	2.98531	408.1	2.97521	408.09	2.91939	408.09	2.68872
408.17	2.9853	408.19	2.97441	408.18	2.9189	408.17	2.68667
408.26	2.98563	408.27	2.97446	408.26	2.91943	408.26	2.68461
408.34	2.98477	408.35	2.97417	408.34	2.91911	408.34	2.68332
408.43	2.98511	408.44	2.97277	408.43	2.91854	408.42	2.68237
408.51	2.9862	408.52	2.97189	408.51	2.91771	408.51	2.68133
408.6	2.98534	408.61	2.95873	408.6	2.91808	408.59	2.68122
408.68	2.98568	408.69	2.95624	408.68	2.91895	408.68	2.68094
408.76	2.98465	408.78	2.96288	408.77	2.91998	408.76	2.68092
408.85	2.98346	408.86	2.96741	408.85	2.91933	408.85	2.68106
408.93	2.98523	408.94	2.97127	408.93	2.91758	408.93	2.68045
409.01	2.98607	409.02	2.9725	409.02	2.91151	409.01	2.67959
409.09	2.98632	409.1	2.97288	409.1	2.90341	409.09	2.67796
409.18	2.98749	409.19	2.97293	409.18	2.9047	409.18	2.67691
409.26	2.98765	409.28	2.97179	409.27	2.90971	409.26	2.67614
409.35	2.98689	409.36	2.97141	409.35	2.91338	409.35	2.67476
409.43	2.98688	409.44	2.97121	409.44	2.91467	409.43	2.67287
409.52	2.98602	409.53	2.97125	409.52	2.91604	409.51	2.67142
409.6	2.98441	409.61	2.97053	409.6	2.91624	409.6	2.67138
409.68	2.98339	409.69	2.97092	409.69	2.91668	409.68	2.67094
409.77	2.98405	409.78	2.9713	409.77	2.91679	409.77	2.66947
409.85	2.98557	409.86	2.97152	409.85	2.9158	409.85	2.66844
409.94	2.98548	409.95	2.97105	409.94	2.91497	409.93	2.66758
410.02	2.98462	410.03	2.96992	410.02	2.91347	410.02	2.6667
410.1	2.98402	410.11	2.96912	410.11	2.91079	410.1	2.66575
410.18	2.98359	410.19	2.9695	410.19	2.91199	410.18	2.6648
410.27	2.98342	410.28	2.96929	410.27	2.91422	410.27	2.66496
410.35	2.98383	410.36	2.96925	410.35	2.91484	410.35	2.66467
410.43	2.98374	410.44	2.96829	410.44	2.91409	410.43	2.66305
410.52	2.9839	410.53	2.96706	410.52	2.91302	410.52	2.66108
410.6	2.98356	410.61	2.96745	410.61	2.90991	410.6	2.6591
410.68	2.98397	410.7	2.96664	410.69	2.90807	410.69	2.6568
410.77	2.98447	410.78	2.96677	410.77	2.90885	410.77	2.65618
410.85	2.9837	410.86	2.96792	410.86	2.91023	410.85	2.65658
410.94	2.98344	410.95	2.96949	410.94	2.91127	410.94	2.65707
411.02	2.98318	411.03	2.9697	411.03	2.91197	411.02	2.6573
411.1	2.98368	411.12	2.96958	411.11	2.91207	411.1	2.6555
411.19	2.98452	411.2	2.96878	411.19	2.91151	411.19	2.6542
411.27	2.98494	411.29	2.96874	411.28	2.91068	411.27	2.65326
411.35	2.98459	411.37	2.9693	411.35	2.90909	411.35	2.65315
411.44	2.9845	411.45	2.97103	411.44	2.91005	411.44	2.65322
411.52	2.98508	411.53	2.97269	411.53	2.9116	411.52	2.65361
411.6	2.98584	411.62	2.97273	411.61	2.91187	411.6	2.65266
411.69	2.98642	411.7	2.97346	411.69	2.91266	411.69	2.65136
411.77	2.9876	411.79	2.97333	411.77	2.91335	411.77	2.65067
411.85	2.98844	411.87	2.97135	411.86	2.91219	411.85	2.6504
411.94	2.98818	411.95	2.97004	411.95	2.91103	411.94	2.64969
412.02	2.9891	412.03	2.97076	412.03	2.91114	412.02	2.64823
412.11	2.98969	412.12	2.97191	412.11	2.91209	412.1	2.64795
412.19	2.98959	412.2	2.97212	412.2	2.91262	412.19	2.6481
412.27	2.99035	412.29	2.97242	412.28	2.91197	412.28	2.64648
412.36	2.98932	412.37	2.97247	412.37	2.91072	412.36	2.64645
412.44	2.98839	412.45	2.97268	412.45	2.91184	412.44	2.64626
412.52	2.98863	412.54	2.9723	412.53	2.91263	412.53	2.64506
412.61	2.98854	412.62	2.97201	412.61	2.91291	412.61	2.64384
412.69	2.9876	412.7	2.97189	412.7	2.91191	412.69	2.64238
412.77	2.98802	412.79	2.9721	412.78	2.91202	412.78	2.64101
412.86	2.98826	412.87	2.9708	412.86	2.91103	412.86	2.64014
412.94	2.9891	412.95	2.97059	412.95	2.90944	412.94	2.63902
413.03	2.98926	413.04	2.97224	413.03	2.90887	413.03	2.63875
413.11	2.99095	413.12	2.97347	413.11	2.90881	413.11	2.63889
413.19	2.9906	413.21	2.9736	413.2	2.91002	413.19	2.6376
413.28	2.99102	413.29	2.97356	413.28	2.91224	413.28	2.63545
413.36	2.99076	413.37	2.97344	413.37	2.91133	413.36	2.63433
413.45	2.99033	413.46	2.97365	413.45	2.91076	413.45	2.63356
413.53	2.99023	413.54	2.97345	413.54	2.91062	413.53	2.63302
413.61	2.98921	413.62	2.97383	413.62	2.9092	413.61	2.63266
413.69	2.98946	413.71	2.9743	413.7	2.9088	413.69	2.63222
413.78	2.98987	413.79	2.97291	413.78	2.909	413.78	2.63168
413.86	2.9902	413.87	2.97059	413.87	2.90893	413.86	2.63073
413.94	2.99037	413.96	2.96995	413.95	2.90963	413.94	2.62962
414.03	2.99061	414.04	2.97144	414.03	2.90847	414.03	2.62798
414.11	2.99179	414.12	2.97335	414.12	2.90722	414.11	2.62728
414.2	2.99212	414.21	2.97441	414.2	2.90606	414.19	2.6259
414.28	2.9922	414.29	2.97504	414.29	2.90473	414.28	2.62478
414.36	2.99211	414.38	2.97458	414.37	2.90433	414.36	2.62417
414.45	2.99142	414.46	2.97387	414.45	2.90494	414.44	2.62262
414.53	2.9915	414.54	2.97365	414.54	2.90539	414.53	2.62141
414.61	2.99056	414.63	2.9726	414.62	2.90609	414.61	2.62165
414.7	2.99072	414.71	2.97248	414.71	2.90476	414.7	2.6212
414.78	2.99021	414.8	2.97117	414.79	2.90393	414.78	2.61949
414.87	2.99045	414.88	2.97029	414.87	2.9026	414.87	2.61769
414.94	2.99104	414.96	2.97135	414.95	2.90271	414.94	2.61615
415.03	2.99129	415.04	2.97368	415.04	2.90273	415.03	2.61426
415.11	2.99221	415.13	2.97423	415.12	2.9025	415.11	2.61289
415.2	2.99212	415.21	2.97309	415.2	2.90261	415.2	2.61245
415.28	2.99186	415.29	2.97246	415.29	2.90373	415.28	2.61174
415.37	2.99193	415.38	2.97191	415.37	2.90359	415.36	2.61147
415.45	2.99209	415.46	2.97188	415.45	2.90267	415.45	2.61084
415.53	2.99141	415.55	2.97167	415.54	2.90202	415.53	2.60913
415.62	2.99183	415.63	2.97248	415.62	2.90078	415.62	2.60835
415.7	2.99207	415.71	2.97168	415.71	2.9002	415.7	2.60655
415.78	2.99223	415.79	2.97147	415.79	2.90175	415.78	2.60518
415.87	2.99053	415.88	2.97371	415.87	2.90295	415.87	2.60455
415.95	2.99222	415.97	2.97469	415.96	2.90323	415.95	2.6047
416.04	2.99331	416.05	2.97583	416.04	2.90309	416.04	2.60443
416.12	2.99483	416.13	2.97631	416.12	2.90413	416.12	2.60475
416.2	2.996	416.21	2.97737	416.21	2.9039	416.2	2.60489
416.28	2.9971	416.29	2.97767	416.29	2.9046	416.28	2.60496
416.37	2.99675	416.38	2.97814	416.38	2.90522	416.37	2.60452
416.45	2.99793	416.46	2.97742	416.46	2.90583	416.45	2.6022
416.54	2.99961	416.55	2.97636	416.54	2.90501	416.54	2.60092
416.62	3.00011	416.63	2.97641	416.63	2.90316	416.62	2.60097
416.7	2.99943	416.72	2.97764	416.71	2.90226	416.7	2.60087
416.78	3.00018	416.8	2.97743	416.8	2.90355	416.79	2.60033
416.87	3.00035	416.89	2.97663	416.88	2.90416	416.87	2.59887
416.95	3.00008	416.97	2.97676	416.96	2.90469	416.95	2.59674
417.04	3.0005	417.05	2.97698	417.05	2.9048	417.04	2.59485
417.12	2.99939	417.14	2.97634	417.13	2.90465	417.12	2.59415
417.21	2.99752	417.22	2.97512	417.21	2.90332	417.21	2.59345
417.28	2.99819	417.3	2.97449	417.3	2.90276	417.29	2.59292
417.37	2.99945	417.38	2.97598	417.38	2.90354	417.37	2.59214
417.45	2.99962	417.47	2.97738	417.46	2.90238	417.45	2.59136
417.53	2.99961	417.55	2.97861	417.55	2.90214	417.54	2.5904
417.62	3.00011	417.64	2.9789	417.63	2.90301	417.62	2.59021
417.7	3.0001	417.72	2.97777	417.71	2.90372	417.7	2.5896
417.79	2.99916	417.8	2.97756	417.8	2.90466	417.79	2.58839
417.87	2.99932	417.89	2.9771	417.88	2.90435	417.88	2.58761
417.96	2.99813	417.97	2.97706	417.97	2.90327	417.96	2.58648
418.04	2.99838	418.06	2.97702	418.05	2.90287	418.04	2.58443
418.12	2.99973	418.14	2.97554	418.13	2.90391	418.13	2.58247
418.21	2.99904	418.22	2.97457	418.22	2.90317	418.21	2.58167
418.29	2.99895	418.31	2.97572	418.3	2.90328	418.3	2.58081
418.38	2.99987	418.39	2.97737	418.38	2.90245	418.38	2.58003
418.46	2.99986	418.47	2.97733	418.47	2.9007	418.46	2.57873
418.54	2.99986	418.56	2.9756	418.55	2.89937	418.54	2.57821
418.62	2.99977	418.64	2.97565	418.63	2.89838	418.63	2.577
418.71	2.99976	418.72	2.97637	418.72	2.89857	418.71	2.57638
418.79	2.99899	418.81	2.97514	418.8	2.89766	418.79	2.57628
418.88	2.99856	418.89	2.97502	418.88	2.89718	418.88	2.57524
418.96	2.99863	418.97	2.9749	418.97	2.89703	418.96	2.57454
419.04	2.99787	419.06	2.97444	419.05	2.89748	419.05	2.57291
419.13	2.99701	419.14	2.97431	419.13	2.89759	419.13	2.57102
419.21	2.99624	419.22	2.9752	419.22	2.8982	419.21	2.56948
419.3	2.99564	419.31	2.97483	419.3	2.89805	419.3	2.56895
419.38	2.99623	419.39	2.97462	419.38	2.89655	419.38	2.56867
419.47	2.9969	419.48	2.97441	419.47	2.89598	419.46	2.56814
419.55	2.9974	419.56	2.97403	419.55	2.89558	419.55	2.56701
419.63	2.99824	419.65	2.974	419.64	2.89721	419.63	2.56488
419.71	2.99772	419.73	2.97354	419.72	2.89766	419.71	2.56528
419.8	2.99797	419.81	2.9746	419.8	2.89819	419.8	2.56255
419.88	2.99804	419.9	2.976	419.89	2.89712	419.88	2.5605
419.96	2.99905	419.98	2.97612	419.97	2.89713	419.96	2.56133
420.05	2.99989	420.06	2.97626	420.05	2.89911	420.05	2.56231
420.13	3.00031	420.15	2.97647	420.14	2.9009	420.13	2.56297
420.22	3.00055	420.23	2.97601	420.22	2.89983	420.22	2.56253
420.3	2.99877	420.31	2.97589	420.31	2.89967	420.3	2.56199
420.38	2.99775	420.4	2.97432	420.39	2.89775	420.38	2.56087
420.47	2.99799	420.48	2.97547	420.48	2.89659	420.47	2.55942
420.55	2.99815	420.56	2.97627	420.56	2.89746	420.55	2.55803
420.64	2.99908	420.65	2.97818	420.64	2.8985	420.64	2.55649
420.72	3.00042	420.73	2.97798	420.73	2.89801	420.72	2.55639
420.81	3.00059	420.82	2.97734	420.81	2.89905	420.81	2.55594
420.89	3.00024	420.9	2.97756	420.89	2.89916	420.89	2.5555
420.97	2.99973	420.98	2.97684	420.97	2.89749	420.97	2.55531
421.05	2.99879	421.06	2.97697	421.06	2.89709	421.05	2.55443
421.14	2.9981	421.15	2.9771	421.14	2.89644	421.13	2.55298
421.22	2.99894	421.23	2.97673	421.23	2.89722	421.22	2.55237
421.31	2.99868	421.32	2.97533	421.31	2.89868	421.31	2.55107
421.39	2.998	421.4	2.97496	421.39	2.89861	421.39	2.55029
421.47	2.99748	421.48	2.97458	421.48	2.89712	421.47	2.54949
421.56	2.99773	421.57	2.97555	421.56	2.89545	421.56	2.54863
421.64	3.00034	421.65	2.97687	421.64	2.89572	421.64	2.54784
421.72	3.00143	421.74	2.97802	421.73	2.89456	421.72	2.54647
421.81	2.99948	421.82	2.97688	421.81	2.89272	421.81	2.54552
421.89	2.99947	421.9	2.97599	421.9	2.8924	421.89	2.5449
421.97	2.99887	421.99	2.97553	421.98	2.89328	421.98	2.54564
422.06	2.99844	422.07	2.97591	422.06	2.89457	422.06	2.54571
422.14	2.99987	422.15	2.97689	422.14	2.89502	422.14	2.54458
422.22	3.00029	422.24	2.97652	422.23	2.89453	422.22	2.54287
422.31	2.99961	422.32	2.97622	422.31	2.8943	422.31	2.54131
422.39	2.99934	422.4	2.97678	422.4	2.89432	422.39	2.53926
422.47	2.99925	422.49	2.97707	422.48	2.89333	422.47	2.53747
422.56	2.99874	422.57	2.97729	422.56	2.89217	422.56	2.53744
422.64	2.99864	422.65	2.97632	422.65	2.89236	422.64	2.53776
422.73	2.99813	422.74	2.97653	422.73	2.89213	422.72	2.53689
422.81	2.99812	422.82	2.977	422.82	2.89139	422.81	2.53526
422.89	2.99837	422.91	2.97739	422.9	2.89014	422.89	2.53346
422.98	2.99972	422.99	2.97667	422.98	2.88991	422.98	2.53098
423.06	3.00021	423.07	2.97545	423.07	2.89086	423.06	2.52986
423.15	3.00004	423.16	2.97541	423.15	2.89097	423.14	2.52866
423.23	3.00248	423.24	2.97546	423.23	2.8899	423.23	2.52702
423.31	3.00222	423.32	2.97423	423.31	2.88864	423.31	2.52582
423.39	3.00078	423.4	2.97496	423.4	2.88757	423.39	2.52453
423.48	3.00043	423.49	2.97449	423.48	2.88683	423.48	2.52324
423.56	2.99856	423.57	2.97361	423.57	2.88821	423.56	2.52228
423.65	2.99771	423.66	2.97349	423.65	2.8884	423.64	2.52167
423.73	2.99796	423.74	2.97429	423.73	2.88775	423.73	2.52157
423.81	3.00066	423.82	2.97476	423.82	2.88641	423.81	2.52171
423.9	2.99989	423.91	2.97607	423.9	2.88593	423.9	2.52203
423.98	3.00047	423.99	2.97655	423.99	2.88646	423.98	2.52149
424.07	2.99928	424.07	2.97668	424.07	2.88631	424.06	2.51969
424.15	3.00003	424.16	2.97706	424.15	2.88727	424.15	2.51731
424.23	3.00146	424.24	2.97821	424.24	2.88628	424.23	2.51762
424.32	3.0018	424.33	2.97808	424.32	2.88359	424.31	2.51667
424.4	3.00179	424.41	2.97779	424.4	2.88082	424.4	2.51411
424.48	3.00254	424.49	2.97784	424.48	2.87983	424.48	2.51281
424.56	3.00321	424.57	2.97848	424.57	2.8818	424.56	2.51305
424.65	3.00439	424.66	2.97835	424.65	2.88537	424.64	2.51252
424.73	3.00582	424.74	2.9762	424.73	2.88743	424.73	2.51241
424.81	3.00657	424.82	2.95788	424.82	2.88863	424.81	2.5129
424.9	3.00572	424.91	2.95758	424.9	2.88984	424.9	2.51237
424.98	3.00639	424.99	2.96787	424.99	2.89206	424.98	2.51056
425.07	3.00511	425.08	2.97503	425.07	2.89903	425.06	2.50877
425.15	3.00451	425.16	2.97854	425.15	2.91352	425.15	2.50789
425.23	3.00391	425.24	2.97876	425.23	2.91422	425.23	2.50694
425.32	3.00433	425.33	2.97812	425.32	2.90739	425.32	2.50633
425.4	3.00348	425.41	2.97673	425.41	2.89988	425.4	2.5052
425.49	3.00321	425.5	2.97644	425.49	2.8933	425.48	2.50332
425.57	3.00304	425.58	2.97581	425.57	2.88808	425.57	2.50144
425.65	3.00337	425.66	2.97712	425.65	2.88438	425.65	2.50016
425.73	3.00251	425.74	2.97776	425.74	2.88228	425.73	2.49801
425.81	3.00192	425.83	2.97831	425.82	2.88172	425.81	2.49655
425.9	3.00182	425.91	2.97811	425.9	2.88063	425.9	2.49628
425.98	3.00393	426	2.97807	425.99	2.88074	425.98	2.49473
426.07	3.00443	426.08	2.97845	426.07	2.88161	426.07	2.49344
426.15	3.00417	426.16	2.97884	426.16	2.88012	426.15	2.49214
426.23	3.00501	426.25	2.97786	426.24	2.87743	426.24	2.49069
426.32	3.00331	426.33	2.97681	426.33	2.87694	426.32	2.48974
426.4	3.00237	426.41	2.97593	426.41	2.87755	426.4	2.48768
426.49	3.00228	426.5	2.97597	426.49	2.87716	426.49	2.48639
426.57	3.00261	426.58	2.97458	426.58	2.87557	426.57	2.48442
426.66	3.00201	426.66	2.97395	426.66	2.87432	426.66	2.48236
426.74	3.00285	426.75	2.97518	426.74	2.87376	426.74	2.48116
426.82	3.00318	426.83	2.97514	426.83	2.87377	426.82	2.48096
426.9	3.0036	426.91	2.97367	426.91	2.87261	426.9	2.4806
426.99	3.00359	427	2.97464	426.99	2.87171	426.99	2.47923
427.07	3.00197	427.08	2.97629	427.08	2.87123	427.07	2.47802
427.16	3.0012	427.16	2.97727	427.16	2.87226	427.15	2.47707
427.24	3.00204	427.25	2.9774	427.24	2.87542	427.24	2.4768
427.32	3.00339	427.33	2.97787	427.33	2.87527	427.32	2.47626
427.41	3.00482	427.42	2.97716	427.41	2.87275	427.4	2.47455
427.49	3.00312	427.5	2.9761	427.5	2.87185	427.49	2.47259
427.58	3.00125	427.58	2.97471	427.58	2.87085	427.57	2.47078
427.66	2.99947	427.67	2.97416	427.66	2.86977	427.66	2.46856
427.74	2.99963	427.75	2.97488	427.74	2.87013	427.74	2.46709
427.82	3.0014	427.84	2.97476	427.83	2.87049	427.82	2.46623
427.91	3.00156	427.92	2.97548	427.91	2.86976	427.91	2.46502
427.99	3.00172	428	2.97587	428	2.86918	427.99	2.46406
428.08	3.0007	428.09	2.97616	428.08	2.86862	428.07	2.46379
428.16	3.00188	428.17	2.97545	428.16	2.86813	428.16	2.4625
428.24	3.00085	428.25	2.97524	428.25	2.86858	428.24	2.46188
428.33	2.99991	428.34	2.97562	428.33	2.86801	428.32	2.46102
428.41	3.00101	428.42	2.97559	428.42	2.86786	428.41	2.45963
428.49	3.00176	428.51	2.97555	428.5	2.86822	428.49	2.45801
428.58	3.00345	428.59	2.97534	428.58	2.86732	428.58	2.45621
428.66	3.00301	428.67	2.97572	428.67	2.86547	428.66	2.45593
428.75	3.00478	428.76	2.97695	428.75	2.86355	428.74	2.45506
428.83	3.0052	428.84	2.97844	428.83	2.86509	428.83	2.45444
428.91	3.00621	428.93	2.97704	428.92	2.86723	428.91	2.45324
429	3.00527	429.01	2.97633	429	2.86777	429	2.45212
429.08	3.00526	429.09	2.97595	429.09	2.86846	429.08	2.45124
429.16	3.00652	429.18	2.97676	429.17	2.8684	429.17	2.45004
429.25	3.00669	429.26	2.97816	429.25	2.86809	429.25	2.44875
429.33	3.00617	429.34	2.97931	429.33	2.86878	429.33	2.44703
429.41	3.00549	429.42	2.97876	429.42	2.86856	429.41	2.44541
429.5	3.00531	429.51	2.97897	429.5	2.86697	429.5	2.44454
429.58	3.00564	429.59	2.97911	429.59	2.86538	429.58	2.44341
429.66	3.00868	429.67	2.97779	429.67	2.86363	429.66	2.44145
429.75	3.00817	429.76	2.97674	429.75	2.86323	429.75	2.44084
429.83	3.00883	429.84	2.97764	429.84	2.86325	429.83	2.43979
429.92	3.00629	429.93	2.97751	429.92	2.86328	429.92	2.43875
430	3.00459	430.01	2.97747	430.01	2.86271	430	2.43653
430.08	3.00492	430.1	2.9787	430.09	2.86281	430.09	2.43516
430.17	3.00576	430.18	2.97765	430.17	2.86241	430.17	2.43394
430.26	3.00465	430.26	2.97777	430.26	2.86032	430.25	2.43248
430.34	3.00515	430.35	2.97748	430.34	2.85856	430.34	2.43118
430.42	3.00574	430.43	2.9777	430.42	2.85944	430.42	2.42964
430.5	3.00581	430.51	2.97783	430.51	2.86124	430.5	2.42946
430.58	3.00623	430.6	2.97737	430.59	2.86337	430.59	2.42902
430.67	3.00732	430.68	2.97843	430.67	2.86331	430.67	2.42789
430.75	3.00917	430.77	2.9783	430.76	2.86232	430.75	2.42702
430.84	3.00798	430.85	2.97869	430.84	2.862	430.84	2.42547
430.92	3.00713	430.93	2.97908	430.93	2.86007	430.92	2.42257
431.01	3.00594	431.02	2.97853	431.01	2.85908	431.01	2.42129
431.09	3.00686	431.1	2.97823	431.09	2.85962	431.09	2.41948
431.17	3.00694	431.19	2.97794	431.18	2.85947	431.17	2.41692
431.25	3.00608	431.27	2.97756	431.26	2.8589	431.26	2.41579
431.34	3.00464	431.35	2.97786	431.35	2.85867	431.34	2.41374
431.42	3.00294	431.44	2.97791	431.43	2.8581	431.43	2.41144
431.51	3.00234	431.52	2.97728	431.51	2.85634	431.51	2.41065
431.59	3.00241	431.6	2.97606	431.6	2.85484	431.59	2.41097
431.67	3.00224	431.68	2.97534	431.68	2.85478	431.67	2.40867
431.76	3.00299	431.77	2.97589	431.76	2.85379	431.76	2.40745
431.84	3.00375	431.85	2.97636	431.85	2.85482	431.84	2.40616
431.93	3.00374	431.93	2.97657	431.93	2.8562	431.93	2.40437
432.01	3.00373	432.02	2.9762	432.01	2.85504	432.01	2.40231
432.09	3.00474	432.1	2.97532	432.1	2.85388	432.09	2.39916
432.18	3.00482	432.19	2.97494	432.18	2.85339	432.18	2.39711
432.26	3.00532	432.27	2.97405	432.26	2.85376	432.26	2.39759
432.34	3.00556	432.35	2.97495	432.35	2.85301	432.35	2.39605
432.43	3.00589	432.44	2.97473	432.43	2.85228	432.43	2.39434
432.51	3.0058	432.52	2.97334	432.51	2.85112	432.51	2.39244
432.59	3.00292	432.6	2.97262	432.6	2.84944	432.6	2.39031
432.68	3.00333	432.69	2.97335	432.68	2.8493	432.68	2.38936
432.76	3.00434	432.77	2.975	432.77	2.8505	432.76	2.38865
432.85	3.00332	432.85	2.97657	432.85	2.85087	432.84	2.38703
432.93	3.00475	432.94	2.97814	432.93	2.85072	432.93	2.38439
433.01	3.00576	433.02	2.97802	433.01	2.85024	433.01	2.38249
433.09	3.00617	433.1	2.97688	433.1	2.84907	433.1	2.38172
433.18	3.00633	433.19	2.97566	433.18	2.84749	433.18	2.38075
433.26	3.00574	433.27	2.97528	433.27	2.84625	433.26	2.37964
433.35	3.0053	433.36	2.976	433.35	2.84584	433.35	2.37759
433.43	3.00538	433.44	2.97833	433.43	2.84587	433.43	2.37629
433.51	3.00614	433.53	2.97956	433.52	2.84529	433.52	2.37432
433.6	3.00359	433.61	2.97825	433.6	2.84506	433.6	2.37126
433.68	3.00426	433.69	2.97728	433.69	2.84449	433.68	2.36861
433.76	3.00561	433.78	2.978	433.77	2.84485	433.76	2.36783
433.85	3.00577	433.86	2.97856	433.85	2.84522	433.85	2.36788
433.93	3.00652	433.94	2.97945	433.94	2.8449	433.93	2.36769
434.01	3.00736	434.03	2.97933	434.02	2.84425	434.01	2.36632
434.09	3.00752	434.11	2.97904	434.1	2.84427	434.1	2.36385
434.18	3.00701	434.19	2.97756	434.19	2.84319	434.18	2.36136
434.26	3.00632	434.28	2.97735	434.27	2.84313	434.26	2.35796
434.35	3.00631	434.36	2.9768	434.35	2.84341	434.35	2.35498
434.43	3.00732	434.44	2.97601	434.44	2.84106	434.43	2.35292
434.52	3.00681	434.53	2.97571	434.52	2.83846	434.52	2.3507
434.6	3.00519	434.61	2.97491	434.6	2.83671	434.6	2.34873
434.68	3.00476	434.69	2.97369	434.69	2.83588	434.69	2.34668
434.77	3.00323	434.78	2.97238	434.77	2.83565	434.77	2.34488
434.85	3.00297	434.86	2.97361	434.85	2.835	434.85	2.34307
434.93	3.00474	434.94	2.9762	434.94	2.83493	434.94	2.34136
435.02	3.00592	435.03	2.977	435.02	2.83462	435.02	2.34057
435.1	3.00557	435.11	2.97688	435.11	2.83524	435.1	2.33844
435.18	3.00472	435.19	2.97633	435.19	2.83542	435.19	2.33614
435.27	3.00361	435.28	2.97511	435.27	2.83409	435.27	2.33358
435.35	3.00411	435.36	2.97439	435.35	2.83294	435.35	2.33068
435.43	3.00495	435.44	2.97478	435.44	2.83211	435.43	2.32778
435.52	3.00621	435.53	2.9755	435.52	2.83179	435.52	2.32649
435.6	3.00553	435.61	2.97597	435.6	2.83266	435.6	2.32536
435.68	3.00586	435.69	2.97602	435.69	2.83108	435.69	2.3234
435.77	3.00526	435.78	2.97597	435.77	2.82966	435.77	2.32177
435.85	3.0044	435.86	2.97416	435.86	2.82893	435.85	2.31937
435.94	3.00355	435.95	2.97403	435.94	2.82877	435.94	2.31741
436.02	3.00371	436.03	2.97484	436.02	2.82812	436.02	2.31611
436.1	3.0037	436.12	2.97455	436.11	2.82781	436.11	2.31482
436.19	3.00437	436.2	2.97502	436.19	2.82766	436.19	2.31225
436.27	3.00589	436.28	2.97515	436.28	2.82523	436.27	2.31037
436.35	3.00757	436.37	2.97511	436.36	2.82288	436.35	2.30891
436.43	3.00604	436.45	2.97558	436.44	2.82231	436.44	2.30737
436.52	3.00621	436.53	2.9758	436.53	2.82217	436.52	2.30446
436.6	3.00671	436.61	2.97584	436.61	2.82337	436.6	2.30216
436.69	3.00746	436.7	2.97563	436.69	2.82348	436.69	2.30028
436.77	3.00737	436.78	2.97399	436.78	2.82257	436.77	2.29822
436.86	3.00685	436.87	2.97479	436.86	2.82192	436.86	2.29609
436.94	3.00574	436.95	2.97585	436.94	2.82143	436.94	2.29436
437.02	3.00464	437.03	2.9759	437.03	2.8212	437.02	2.29122
437.1	3.00488	437.12	2.97527	437.11	2.82139	437.11	2.28874
437.19	3.00504	437.2	2.97625	437.2	2.82066	437.19	2.28702
437.27	3.00453	437.28	2.97502	437.28	2.8194	437.28	2.28675
437.36	3.00495	437.37	2.9749	437.36	2.81757	437.36	2.28511
437.44	3.00705	437.45	2.97571	437.45	2.81767	437.44	2.28247
437.53	3.00781	437.53	2.97626	437.53	2.8177	437.53	2.28042
437.61	3.00645	437.62	2.9763	437.61	2.81797	437.61	2.27946
437.69	3.00805	437.7	2.9761	437.69	2.81757	437.69	2.27936
437.78	3.00872	437.78	2.97691	437.78	2.81844	437.78	2.27739
437.86	3.00871	437.87	2.97703	437.86	2.81847	437.86	2.27465
437.94	3.0087	437.95	2.97776	437.94	2.81637	437.94	2.27184
438.03	3.00768	438.04	2.97814	438.03	2.81496	438.03	2.26903
438.11	3.00742	438.12	2.9776	438.11	2.81473	438.11	2.26756
438.19	3.00783	438.21	2.97773	438.2	2.81373	438.2	2.26611
438.28	3.00867	438.29	2.97887	438.28	2.81494	438.28	2.26295
438.36	3.0085	438.37	2.97824	438.37	2.81538	438.36	2.26149
438.44	3.00815	438.46	2.97736	438.45	2.8138	438.45	2.25927
438.53	3.00966	438.54	2.97622	438.53	2.81289	438.53	2.25653
438.61	3.00754	438.62	2.97482	438.62	2.81173	438.61	2.25406
438.7	3.00728	438.71	2.97495	438.7	2.81065	438.7	2.25117
438.78	3.00863	438.79	2.97627	438.78	2.80991	438.78	2.2497
438.86	3.00853	438.87	2.97725	438.87	2.81011	438.86	2.24714
438.94	3.007	438.96	2.9767	438.95	2.81047	438.94	2.24357
439.03	3.00717	439.04	2.97573	439.03	2.81066	439.03	2.24159
439.11	3.00792	439.13	2.97612	439.12	2.80873	439.11	2.2403
439.2	3.0091	439.21	2.97827	439.2	2.8063	439.2	2.2391
439.28	3.01087	439.29	2.97942	439.29	2.80684	439.28	2.23772
439.36	3.01044	439.38	2.97905	439.37	2.80762	439.37	2.23542
439.45	3.00848	439.46	2.9774	439.45	2.80544	439.45	2.23225
439.53	3.00941	439.54	2.97685	439.54	2.80444	439.53	2.22995
439.62	3.00898	439.63	2.97656	439.62	2.80557	439.62	2.22765
439.7	3.00812	439.71	2.97719	439.7	2.80382	439.7	2.2255
439.78	3.00735	439.8	2.97758	439.79	2.80265	439.79	2.22354
439.87	3.00624	439.88	2.97712	439.87	2.80242	439.87	2.22097
439.95	3.007	439.96	2.97666	439.96	2.80185	439.95	2.2185
440.03	3.00614	440.04	2.97603	440.04	2.80153	440.03	2.21467
440.11	3.0047	440.12	2.9759	440.12	2.80088	440.12	2.21084
440.2	3.00461	440.21	2.97671	440.2	2.80048	440.2	2.20761
440.28	3.00358	440.29	2.97608	440.29	2.80033	440.28	2.20513
440.37	3.004	440.38	2.973	440.37	2.7985	440.37	2.20274
440.45	3.00255	440.46	2.97202	440.45	2.79632	440.45	2.20025
440.53	3.00305	440.54	2.97182	440.54	2.79558	440.53	2.19795
440.61	3.00313	440.63	2.97127	440.62	2.79374	440.62	2.1965
440.7	3.00321	440.71	2.97224	440.7	2.79385	440.7	2.1941
440.78	3.00252	440.79	2.97441	440.79	2.7948	440.79	2.19205
440.87	3.0026	440.88	2.97597	440.87	2.79373	440.87	2.19101
440.95	3.00293	440.97	2.97678	440.95	2.79273	440.96	2.18878
441.04	3.00377	441.04	2.97607	441.04	2.79335	441.03	2.18683
441.12	3.00385	441.13	2.97408	441.12	2.79168	441.12	2.18545
441.2	3.00308	441.21	2.97447	441.2	2.79187	441.2	2.18474
441.28	3.00383	441.29	2.97646	441.29	2.7935	441.28	2.18311
441.37	3.00586	441.38	2.9782	441.37	2.79649	441.37	2.1809
441.45	3.00661	441.46	2.97994	441.45	2.79694	441.45	2.17875
441.53	3.0066	441.55	2.98075	441.54	2.79594	441.53	2.17585
441.62	3.00423	441.63	2.97994	441.62	2.7941	441.62	2.17396
441.7	3.00481	441.71	2.97889	441.71	2.79125	441.7	2.17166
441.79	3.00523	441.8	2.97851	441.79	2.79271	441.79	2.1691
441.87	3.00734	441.88	2.97898	441.87	2.79307	441.87	2.16721
441.95	3.008	441.96	2.98021	441.96	2.7925	441.95	2.16491
442.04	3.00842	442.05	2.98195	442.04	2.79193	442.04	2.16352
442.12	3.00968	442.13	2.98149	442.13	2.79043	442.12	2.16198
442.2	3.01086	442.22	2.98077	442.21	2.78943	442.21	2.1595
442.29	3.00941	442.3	2.97963	442.29	2.7898	442.29	2.15753
442.37	3.00898	442.38	2.97909	442.38	2.79007	442.37	2.15574
442.45	3.00864	442.46	2.97989	442.46	2.78891	442.45	2.15217
442.53	3.00787	442.55	2.9807	442.54	2.78902	442.54	2.15027
442.62	3.00625	442.63	2.98083	442.62	2.78752	442.62	2.14789
442.7	3.00743	442.71	2.97927	442.71	2.78619	442.7	2.14491
442.79	3.00886	442.8	2.97923	442.79	2.7852	442.79	2.142
442.87	3.01029	442.88	2.97987	442.88	2.78547	442.88	2.14004
442.96	3.01071	442.97	2.98009	442.96	2.78482	442.96	2.1368
443.04	3.01129	443.05	2.98081	443.04	2.78459	443.04	2.13474
443.12	3.0101	443.13	2.98026	443.13	2.78384	443.13	2.13227
443.21	3.00925	443.22	2.98039	443.21	2.78345	443.21	2.12995
443.29	3.01	443.3	2.98103	443.3	2.78305	443.29	2.12765
443.38	3.01092	443.38	2.98099	443.38	2.78298	443.38	2.1256
443.46	3.01134	443.47	2.9823	443.46	2.7825	443.46	2.12312
443.54	3.0115	443.55	2.9832	443.55	2.78092	443.54	2.12141
443.62	3.01158	443.63	2.98155	443.63	2.77916	443.62	2.11885
443.7	3.01225	443.71	2.97957	443.71	2.77834	443.71	2.11536
443.79	3.01123	443.8	2.97843	443.79	2.77701	443.79	2.11093
443.87	3.00986	443.88	2.97746	443.88	2.77474	443.87	2.10677
443.96	3.00799	443.96	2.97758	443.96	2.77273	443.96	2.10633
444.04	3.00748	444.05	2.97949	444.04	2.77217	444.04	2.10427
444.12	3.00756	444.13	2.98039	444.13	2.77227	444.13	2.10264
444.21	3.00746	444.22	2.97908	444.21	2.77213	444.21	2.10049
444.29	3.00636	444.3	2.97794	444.29	2.77224	444.29	2.09794
444.37	3.0066	444.39	2.97739	444.38	2.77107	444.38	2.09445
444.46	3.00846	444.47	2.97786	444.46	2.76873	444.46	2.09171
444.54	3.0093	444.55	2.97825	444.55	2.76756	444.54	2.09017
444.62	3.01047	444.64	2.97829	444.63	2.76691	444.63	2.08658
444.71	3.01064	444.72	2.97698	444.71	2.7649	444.71	2.08386
444.79	3.01012	444.8	2.97652	444.79	2.76416	444.79	2.08147
444.87	3.00842	444.88	2.97759	444.88	2.76393	444.87	2.07959
444.96	3.00689	444.97	2.97814	444.96	2.76277	444.96	2.07719
445.04	3.00697	445.05	2.97717	445.05	2.76279	445.04	2.0743
445.12	3.00772	445.13	2.97789	445.13	2.76239	445.13	2.07132
445.21	3.00805	445.22	2.9792	445.21	2.75996	445.21	2.06858
445.29	3.00711	445.3	2.98001	445.3	2.75896	445.29	2.06619
445.38	3.00795	445.39	2.97938	445.38	2.75983	445.38	2.06244
445.46	3.00828	445.47	2.9779	445.46	2.75808	445.46	2.06056
445.54	3.00938	445.55	2.97727	445.55	2.75793	445.55	2.05893
445.63	3.00945	445.64	2.97774	445.63	2.75821	445.63	2.05697
445.71	3.00987	445.72	2.97855	445.72	2.75755	445.71	2.05313
445.79	3.01232	445.8	2.97952	445.8	2.75715	445.8	2.04973
445.88	3.01189	445.89	2.9794	445.88	2.75718	445.88	2.048
445.96	3.01069	445.97	2.97945	445.96	2.75517	445.96	2.04502
446.04	3.01128	446.05	2.98034	446.05	2.75401	446.05	2.0434
446.13	3.01254	446.14	2.98056	446.13	2.75429	446.13	2.04118
446.21	3.01372	446.22	2.97874	446.21	2.75448	446.21	2.0387
446.3	3.01413	446.3	2.97786	446.3	2.75281	446.3	2.03656
446.38	3.01455	446.39	2.97858	446.38	2.75334	446.38	2.03384
446.46	3.01302	446.47	2.97972	446.47	2.75319	446.47	2.0311
446.55	3.01174	446.56	2.97952	446.55	2.75186	446.55	2.02854
446.63	3.0119	446.64	2.98134	446.63	2.75095	446.63	2.0269
446.71	3.0124	446.72	2.98164	446.72	2.74996	446.72	2.02511
446.8	3.01307	446.81	2.98075	446.8	2.74871	446.8	2.02281
446.88	3.0134	446.89	2.98097	446.89	2.74772	446.88	2.02057
446.96	3.01289	446.97	2.98	446.97	2.74622	446.97	2.01726
447.05	3.01237	447.06	2.97987	447.05	2.74548	447.05	2.01409
447.13	3.01042	447.14	2.9806	447.13	2.7439	447.13	2.01196
447.21	3.01185	447.22	2.98064	447.22	2.74164	447.21	2.00957
447.3	3.011	447.31	2.98179	447.3	2.74259	447.3	2.00829
447.38	3.012	447.39	2.98268	447.38	2.74278	447.38	2.00648
447.46	3.01352	447.47	2.98349	447.47	2.74119	447.47	2.00325
447.55	3.01427	447.56	2.98277	447.55	2.74062	447.55	2.00025
447.63	3.01376	447.64	2.98231	447.64	2.7393	447.63	1.99778
447.71	3.01341	447.72	2.98117	447.72	2.73838	447.72	1.99573
447.8	3.01315	447.81	2.98156	447.8	2.73883	447.8	1.99316
447.88	3.01382	447.89	2.98228	447.89	2.73852	447.88	1.9912
447.97	3.01339	447.98	2.98173	447.97	2.73735	447.97	1.98932
448.05	3.01347	448.06	2.9811	448.05	2.73635	448.05	1.9865
448.13	3.01202	448.14	2.98131	448.14	2.73469	448.14	1.98335
448.22	3.01159	448.23	2.98068	448.22	2.73251	448.22	1.98121
448.3	3.01133	448.31	2.9809	448.31	2.73305	448.3	1.97915
448.38	3.01124	448.39	2.9823	448.39	2.73324	448.38	1.97668
448.47	3.01182	448.47	2.98167	448.47	2.73224	448.47	1.97404
448.55	3.01241	448.56	2.98121	448.55	2.73024	448.55	1.97096
448.63	3.0113	448.64	2.98117	448.64	2.72822	448.63	1.96756
448.72	3.01146	448.72	2.98028	448.72	2.72622	448.72	1.96585
448.8	3.01171	448.81	2.98143	448.8	2.72548	448.8	1.96472
448.88	3.01094	448.89	2.98224	448.89	2.72474	448.88	1.96216
448.97	3.01076	448.98	2.98194	448.97	2.72476	448.97	1.95944
449.05	3.01008	449.06	2.98157	449.05	2.72487	449.05	1.95695
449.14	3.01024	449.14	2.98144	449.14	2.72286	449.14	1.9538
449.22	3.00998	449.23	2.98098	449.22	2.72128	449.22	1.95125
449.3	3.00862	449.31	2.98145	449.31	2.72011	449.3	1.94885
449.38	3.00954	449.4	2.98192	449.39	2.71827	449.39	1.94712
449.47	3.01097	449.48	2.98146	449.47	2.71754	449.47	1.94558
449.55	3.01164	449.56	2.98023	449.55	2.71756	449.55	1.94387
449.63	3.01206	449.64	2.98003	449.63	2.71631	449.63	1.9414
449.71	3.01146	449.72	2.97957	449.72	2.71549	449.72	1.93935
449.8	3.00967	449.81	2.97876	449.8	2.71399	449.8	1.93847
449.88	3.00983	449.89	2.98025	449.89	2.71308	449.88	1.9366
449.97	3.01237	449.98	2.98173	449.97	2.71311	449.97	1.93453
450.05	3.0127	450.06	2.98085	450.05	2.71228	450.05	1.93325
450.13	3.01201	450.14	2.98174	450.14	2.71205	450.13	1.93169
450.22	3.01141	450.23	2.98272	450.22	2.7119	450.22	1.92837
450.3	3.01166	450.31	2.982	450.31	2.71151	450.3	1.92556
450.38	3.01174	450.4	2.98213	450.39	2.71271	450.39	1.9241
450.47	3.01164	450.48	2.98488	450.47	2.71113	450.47	1.92247
450.55	3.01333	450.56	2.98654	450.56	2.70928	450.56	1.92059
450.64	3.01281	450.65	2.98658	450.64	2.70787	450.64	1.91819
450.72	3.01204	450.73	2.98485	450.72	2.70722	450.72	1.91682
450.8	3.01102	450.81	2.98507	450.8	2.70656	450.8	1.91485
450.88	3.0034	450.89	2.98444	450.89	2.70675	450.88	1.91313
450.97	2.9907	450.98	2.98304	450.97	2.70593	450.97	1.91083
451.05	2.99399	451.06	2.9825	451.06	2.7051	451.05	1.90912
451.13	3.00075	451.14	2.9817	451.14	2.70395	451.14	1.90707
451.22	3.00658	451.23	2.9809	451.22	2.70295	451.22	1.9045
451.3	3.00835	451.31	2.98027	451.31	2.70094	451.3	1.90245
451.39	3.00868	451.4	2.98065	451.39	2.69894	451.39	1.90014
451.47	3.00868	451.48	2.98095	451.47	2.69786	451.47	1.89614
451.55	3.00901	451.56	2.98108	451.56	2.6983	451.56	1.89274
451.64	3.009	451.65	2.98214	451.64	2.69884	451.64	1.89051
451.72	3.00908	451.73	2.98236	451.72	2.69903	451.72	1.88956
451.81	3.00873	451.81	2.98283	451.81	2.69702	451.81	1.88809
451.89	3.00881	451.9	2.98279	451.89	2.69552	451.89	1.8868
451.97	3.00965	451.98	2.98275	451.97	2.69419	451.97	1.88594
452.05	3.01167	452.06	2.98246	452.06	2.69328	452.05	1.88541
452.13	3.01302	452.14	2.9831	452.14	2.69322	452.14	1.88404
452.22	3.01343	452.23	2.98331	452.22	2.69333	452.22	1.8813
452.3	3.01317	452.31	2.98302	452.31	2.6925	452.3	1.87959
452.39	3.01223	452.39	2.98408	452.39	2.69126	452.39	1.87746
452.47	3.01231	452.48	2.98446	452.47	2.69069	452.47	1.87607
452.55	3.01273	452.56	2.98375	452.56	2.6891	452.56	1.87394
452.64	3.01373	452.65	2.9843	452.64	2.68802	452.64	1.87213
452.72	3.0161	452.73	2.98477	452.72	2.68729	452.72	1.87127
452.8	3.01727	452.81	2.9838	452.81	2.68612	452.81	1.8687
452.89	3.01718	452.9	2.98545	452.89	2.68488	452.89	1.86597
452.97	3.01582	452.98	2.98482	452.98	2.68372	452.97	1.8641
453.06	3.01556	453.07	2.98512	453.06	2.68272	453.06	1.86203
453.14	3.01487	453.15	2.98551	453.14	2.68275	453.14	1.86134
453.22	3.01419	453.23	2.98581	453.23	2.68243	453.22	1.85937
453.3	3.01469	453.31	2.98543	453.31	2.68033	453.3	1.85631
453.39	3.01494	453.4	2.98463	453.39	2.67926	453.39	1.8535
453.47	3.01332	453.48	2.98493	453.48	2.67785	453.47	1.85127
453.55	3.01238	453.56	2.98591	453.56	2.67566	453.56	1.8488
453.63	3.01314	453.65	2.98603	453.64	2.67434	453.64	1.84623
453.72	3.01516	453.73	2.986	453.73	2.67326	453.72	1.84528
453.8	3.01651	453.82	2.9852	453.81	2.67192	453.81	1.84475
453.88	3.01642	453.9	2.98465	453.89	2.6711	453.89	1.84278
453.97	3.01514	453.98	2.98487	453.98	2.67095	453.97	1.84031
454.06	3.01386	454.06	2.98601	454.06	2.66954	454.06	1.8385
454.14	3.01436	454.15	2.988	454.14	2.66762	454.14	1.83713
454.22	3.01554	454.23	2.98847	454.23	2.66713	454.23	1.83592
454.31	3.01494	454.31	2.98954	454.31	2.66656	454.31	1.83472
454.39	3.01586	454.4	2.98941	454.39	2.66566	454.39	1.83293
454.47	3.01772	454.48	2.98743	454.47	2.665	454.47	1.83095
454.55	3.0183	454.56	2.9851	454.56	2.6635	454.56	1.82805
454.64	3.01779	454.65	2.98532	454.64	2.66293	454.64	1.82709
454.72	3.01744	454.73	2.98663	454.73	2.66227	454.72	1.82538
454.81	3.0176	454.81	2.98701	454.81	2.66196	454.81	1.82401
454.89	3.01793	454.9	2.98715	454.89	2.66063	454.89	1.82186
454.97	3.01886	454.98	2.98812	454.98	2.65853	454.98	1.82015
455.06	3.018	455.07	2.98808	455.06	2.65746	455.06	1.81869
455.14	3.01723	455.15	2.9883	455.15	2.65587	455.14	1.81621
455.23	3.01723	455.23	2.98927	455.23	2.65403	455.23	1.81474
455.31	3.01705	455.32	2.9889	455.31	2.6538	455.31	1.8143
455.39	3.0173	455.4	2.98784	455.4	2.65331	455.4	1.81283
455.48	3.01729	455.49	2.9889	455.48	2.65292	455.48	1.81019
455.56	3.01677	455.57	2.9898	455.56	2.65184	455.56	1.80781
455.64	3.01651	455.65	2.99035	455.64	2.65187	455.64	1.80567
455.73	3.01701	455.74	2.99014	455.73	2.65053	455.73	1.80446
455.81	3.01785	455.82	2.98993	455.81	2.64785	455.81	1.80342
455.89	3.01827	455.9	2.99032	455.9	2.6471	455.9	1.80239
455.98	3.01657	455.99	2.99062	455.98	2.64747	455.98	1.80075
456.06	3.01698	456.07	2.99007	456.07	2.64614	456.06	1.7987
456.14	3.01791	456.15	2.98953	456.15	2.64396	456.15	1.79664
456.23	3.01807	456.24	2.99008	456.24	2.64187	456.23	1.79603
456.31	3.01755	456.32	2.99156	456.32	2.64078	456.31	1.79576
456.4	3.01839	456.41	2.99203	456.4	2.63937	456.4	1.7948
456.48	3.0183	456.49	2.99132	456.48	2.63837	456.48	1.79292
456.56	3.01711	456.57	2.9906	456.57	2.63891	456.57	1.78943
456.65	3.01592	456.66	2.99073	456.65	2.638	456.65	1.78661
456.73	3.01464	456.74	2.98959	456.73	2.63591	456.73	1.78448
456.81	3.01497	456.82	2.99015	456.82	2.63432	456.82	1.78293
456.9	3.01691	456.9	2.99011	456.9	2.63435	456.9	1.78249
456.98	3.01885	456.99	2.98897	456.98	2.63209	456.98	1.78145
457.06	3.01859	457.07	2.98893	457.07	2.62846	457.07	1.77965
457.15	3.01985	457.15	2.98838	457.15	2.6268	457.15	1.77684
457.23	3.02043	457.24	2.98784	457.23	2.62597	457.23	1.7752
457.31	3.02102	457.32	2.98746	457.32	2.62532	457.32	1.77451
457.4	3.02033	457.4	2.98632	457.4	2.62323	457.4	1.77363
457.48	3.02024	457.49	2.98637	457.48	2.62121	457.48	1.77209
457.57	3.01888	457.57	2.98641	457.57	2.61988	457.57	1.77106
457.65	3.01946	457.66	2.98663	457.65	2.61872	457.65	1.76798
457.73	3.02039	457.74	2.98667	457.73	2.61815	457.74	1.76627
457.82	3.01936	457.82	2.98798	457.82	2.61708	457.82	1.76482
457.9	3.018	457.9	2.98786	457.9	2.61516	457.9	1.76512
457.98	3.01749	457.99	2.98808	457.98	2.61433	457.98	1.7657
458.07	3.01799	458.07	2.98846	458.07	2.61317	458.07	1.76365
458.15	3.01688	458.16	2.98919	458.15	2.61387	458.15	1.76303
458.23	3.0167	458.24	2.98805	458.24	2.61296	458.24	1.76225
458.32	3.01746	458.32	2.98945	458.32	2.61264	458.32	1.76054
458.4	3.0034	458.41	2.99	458.41	2.61005	458.4	1.75991
458.48	2.99341	458.49	2.99064	458.49	2.60744	458.49	1.75964
458.57	2.99433	458.58	2.99043	458.57	2.60662	458.57	1.75851
458.65	3.0033	458.66	2.99014	458.66	2.60486	458.65	1.75663
458.73	3.0109	458.75	2.99027	458.74	2.60252	458.74	1.75611
458.82	3.01479	458.83	2.98981	458.82	2.60169	458.82	1.75532
458.9	3.01741	458.91	2.99053	458.91	2.60078	458.9	1.75403
458.99	3.01833	459	2.99176	458.99	2.60131	458.99	1.75374
459.07	3.01917	459.08	2.9924	459.07	2.60464	459.07	1.75288
459.15	3.01992	459.16	2.9938	459.16	2.60382	459.15	1.75075
459.23	3.01865	459.24	2.99351	459.24	2.59978	459.23	1.75064
459.32	3.01838	459.33	2.99296	459.32	2.59752	459.32	1.75061
459.4	3.01889	459.41	2.99292	459.41	2.59458	459.4	1.75026
459.48	3.02049	459.49	2.99161	459.49	2.59384	459.49	1.75058
459.57	3.02014	459.58	2.99056	459.57	2.59564	459.57	1.75021
459.65	3.01844	459.66	2.99077	459.66	2.59566	459.66	1.75011
459.74	3.01894	459.74	2.99192	459.74	2.59509	459.74	1.74906
459.82	3.01944	459.83	2.99256	459.83	2.59249	459.82	1.74803
459.9	3.01816	459.91	2.99294	459.91	2.58904	459.91	1.74598
459.99	3.01765	460	2.99214	459.99	2.58686	459.99	1.74527
460.07	3.01882	460.08	2.99202	460.08	2.58502	460.08	1.74551
460.16	3.01653	460.16	2.99291	460.16	2.58411	460.16	1.74498
460.24	3.01746	460.25	2.99278	460.24	2.58355	460.24	1.74419
460.32	3.01762	460.33	2.99351	460.32	2.58442	460.32	1.74375
460.4	3.0171	460.41	2.9922	460.41	2.58545	460.41	1.74221
460.49	3.01642	460.49	2.99123	460.49	2.58396	460.49	1.7415
460.57	3.01802	460.58	2.99322	460.58	2.58263	460.57	1.73979
460.65	3.01886	460.66	2.9931	460.66	2.58146	460.66	1.73969
460.74	3.01826	460.74	2.99281	460.74	2.58089	460.74	1.74008
460.82	3.01757	460.83	2.99404	460.83	2.57947	460.83	1.73964
460.91	3.0168	460.91	2.99392	460.91	2.57569	460.91	1.7381
460.99	3.01595	461	2.99311	460.99	2.57275	460.99	1.73638
461.07	3.01493	461.08	2.99274	461.08	2.57243	461.07	1.73509
461.16	3.01678	461.17	2.99227	461.16	2.57339	461.16	1.73447
461.24	3.01855	461.25	2.9913	461.24	2.57197	461.24	1.73563
461.32	3.01778	461.33	2.99	461.33	2.57301	461.33	1.73528
461.41	3.0182	461.41	2.99012	461.41	2.57261	461.41	1.73372
461.49	3.0176	461.5	2.99068	461.49	2.56934	461.49	1.73345
461.57	3.01666	461.58	2.99191	461.58	2.56631	461.57	1.73293
461.65	3.01682	461.66	2.99247	461.66	2.56464	461.66	1.73146
461.74	3.01521	461.75	2.99116	461.74	2.5639	461.74	1.73144
461.82	3.01427	461.83	2.99197	461.83	2.5635	461.82	1.73125
461.9	3.01663	461.91	2.99286	461.91	2.56352	461.91	1.7308
461.99	3.01705	462	2.99214	461.99	2.56296	461.99	1.73121
462.07	3.01738	462.08	2.991	462.08	2.56103	462.08	1.72958
462.16	3.01788	462.16	2.98952	462.16	2.55877	462.16	1.72889
462.24	3.01795	462.25	2.98915	462.25	2.55769	462.24	1.72767
462.32	3.01685	462.33	2.98945	462.33	2.55712	462.33	1.72689
462.41	3.01515	462.41	2.99059	462.41	2.55706	462.41	1.7261
462.49	3.01336	462.5	2.9903	462.5	2.55572	462.5	1.72617
462.58	3.01259	462.58	2.99035	462.58	2.5538	462.58	1.72691
462.66	3.01352	462.66	2.99056	462.66	2.55239	462.66	1.72732
462.74	3.01537	462.75	2.99052	462.74	2.54945	462.74	1.72813
462.82	3.01629	462.83	2.99125	462.83	2.54795	462.82	1.72837
462.91	3.01688	462.91	2.99206	462.91	2.54856	462.91	1.72877
462.99	3.01916	463	2.99261	462.99	2.5491	462.99	1.72891
463.07	3.02118	463.08	2.99384	463.08	2.5492	463.08	1.72889
463.16	3.02261	463.16	2.99516	463.16	2.54855	463.16	1.72998
463.24	3.02091	463.25	2.99503	463.24	2.54671	463.25	1.73189
463.33	3.01862	463.33	2.99499	463.33	2.54639	463.33	1.73298
463.41	3.02166	463.41	2.9963	463.41	2.54591	463.41	1.73142
463.49	3.02165	463.5	2.99881	463.5	2.54305	463.5	1.73124
463.57	3.02113	463.58	2.99987	463.58	2.54062	463.58	1.72936
463.66	3.0218	463.67	2.99957	463.66	2.53912	463.66	1.72933
463.74	3.02281	463.75	2.99818	463.75	2.53728	463.75	1.73006
463.83	3.02458	463.84	2.99746	463.83	2.53756	463.83	1.73097
463.91	3.02593	463.92	2.99726	463.91	2.53911	463.91	1.73104
463.99	3.02609	464	2.99654	463.99	2.53879	463.99	1.73204
464.07	3.02532	464.09	2.99582	464.08	2.53551	464.08	1.73295
464.16	3.02388	464.17	2.99723	464.16	2.53351	464.16	1.73292
464.24	3.02412	464.25	2.99761	464.25	2.53107	464.24	1.7318
464.33	3.02411	464.34	2.99799	464.33	2.52839	464.33	1.72906
464.41	3.02385	464.42	2.9988	464.41	2.52765	464.41	1.72727
464.49	3.02351	464.5	2.99919	464.5	2.52733	464.5	1.72852
464.58	3.02401	464.59	2.9994	464.58	2.52676	464.58	1.7295
464.66	3.02451	464.67	2.99911	464.67	2.52628	464.66	1.73084
464.75	3.02543	464.76	2.99915	464.75	2.52731	464.75	1.73106
464.83	3.02432	464.84	2.99928	464.84	2.52513	464.83	1.73181
464.91	3.02271	464.92	2.99891	464.92	2.5238	464.92	1.73162
465	3.0227	465.01	2.99988	465	2.52214	465	1.73286
465.08	3.02218	465.09	3.00035	465.08	2.52072	465.08	1.732
465.16	3.02226	465.17	3.00091	465.17	2.51964	465.16	1.73079
465.24	3.02319	465.25	3.00087	465.25	2.51848	465.25	1.73027
465.33	3.02267	465.34	2.9999	465.34	2.51698	465.33	1.72914
465.41	3.02139	465.42	2.99918	465.42	2.5148	465.42	1.72777
465.5	3.01995	465.5	2.99863	465.5	2.51229	465.5	1.72766
465.58	3.02002	465.59	2.99902	465.59	2.5096	465.58	1.72789
465.67	3.01951	465.67	2.99873	465.67	2.5092	465.67	1.72855
465.75	3.01959	465.76	2.99699	465.75	2.50897	465.75	1.72962
465.83	3.02034	465.84	2.99755	465.84	2.50797	465.84	1.72968
465.92	3.02067	465.92	2.99878	465.92	2.50868	465.92	1.73
466	3.02109	466.01	2.99959	466	2.5087	466	1.7298
466.08	3.02074	466.09	2.99963	466.09	2.50762	466.09	1.73131
466.17	3.02107	466.17	2.99815	466.17	2.50612	466.17	1.73052
466.25	3.02183	466.26	2.99727	466.25	2.50395	466.25	1.73025
466.33	3.02157	466.34	2.99706	466.33	2.50245	466.33	1.73023
466.41	3.02249	466.42	2.9988	466.42	2.50153	466.42	1.73131
466.5	3.02189	466.51	3.00028	466.5	2.49927	466.5	1.73111
466.58	3.02188	466.59	3.00092	466.59	2.49752	466.58	1.73152
466.67	3.02145	466.68	3.00046	466.67	2.49551	466.67	1.732
466.75	3.02136	466.76	3.00051	466.75	2.4941	466.75	1.73147
466.83	3.02017	466.84	3.00072	466.84	2.49276	466.84	1.7323
466.92	3.02109	466.93	3.0006	466.93	2.49219	466.92	1.73447
467	3.02142	467.01	3.00081	467.01	2.49163	467	1.73648
467.09	3.02091	467.09	3.00255	467.09	2.48978	467.09	1.73697
467.17	3.02141	467.18	3.00649	467.17	2.4893	467.17	1.7372
467.25	3.02199	467.26	3.00679	467.26	2.48932	467.26	1.73633
467.34	3.02164	467.35	3.00531	467.34	2.48901	467.34	1.73672
467.42	3.0213	467.43	3.00341	467.43	2.48962	467.42	1.73815
467.5	3.02214	467.51	3.00304	467.51	2.48956	467.5	1.74024
467.58	3.02154	467.59	3.00215	467.59	2.48907	467.58	1.742
467.66	3.0217	467.68	3.00253	467.67	2.48749	467.67	1.74341
467.75	3.02271	467.76	3.0036	467.76	2.48616	467.75	1.74314
467.84	3.02219	467.84	3.00339	467.84	2.48229	467.84	1.74363
467.92	3.02244	467.93	3.00386	467.92	2.48045	467.92	1.74555
468	3.02252	468.01	3.00475	468.01	2.48013	468.01	1.74663
468.09	3.02293	468.09	3.00437	468.09	2.48049	468.09	1.74653
468.17	3.02259	468.18	3.00492	468.18	2.48044	468.17	1.74624
468.26	3.02249	468.26	3.00497	468.26	2.47969	468.26	1.74648
468.34	3.02232	468.34	3.00628	468.34	2.47752	468.34	1.74705
468.42	3.02096	468.43	3.00769	468.43	2.47508	468.43	1.74897
468.5	3.0212	468.51	3.00765	468.51	2.47392	468.51	1.75014
468.59	3.02103	468.6	3.01006	468.59	2.47318	468.59	1.75171
468.67	3.02136	468.68	3.02509	468.67	2.47245	468.67	1.75195
468.75	3.02245	468.76	3.02522	468.76	2.47187	468.75	1.75236
468.84	3.02286	468.84	3.01689	468.84	2.47071	468.84	1.75403
468.92	3.02328	468.93	3.0083	468.92	2.4682	468.92	1.75527
469	3.02133	469.01	3.00479	469.01	2.46517	469.01	1.75652
469.09	3.01853	469.09	3.00551	469.09	2.46452	469.09	1.75776
469.17	3.01107	469.18	3.00785	469.17	2.46598	469.17	1.75749
469.25	3.01123	469.26	3.00899	469.26	2.46634	469.26	1.75705
469.34	3.01622	469.35	3.00895	469.34	2.46383	469.34	1.75922
469.42	3.01858	469.43	3.00815	469.43	2.46301	469.42	1.7625
469.51	3.02018	469.51	3.00811	469.51	2.46218	469.51	1.76274
469.59	3.01967	469.6	3.00757	469.59	2.46102	469.59	1.7633
469.67	3.01881	469.68	3.00643	469.68	2.4607	469.68	1.76489
469.76	3.01889	469.76	3.00672	469.76	2.45945	469.76	1.76698
469.84	3.01905	469.85	3.00753	469.84	2.45711	469.84	1.76874
469.92	3.02031	469.93	3.0091	469.92	2.45527	469.92	1.77092
470	3.0209	470.01	3.00974	470.01	2.4536	470.01	1.77141
470.09	3.02021	470.1	3.00818	470.09	2.45337	470.09	1.77104
470.17	3.01987	470.18	3.00831	470.18	2.45381	470.17	1.77204
470.25	3.02248	470.26	3.00895	470.26	2.45401	470.26	1.77397
470.34	3.02282	470.35	3.00866	470.34	2.45259	470.34	1.77453
470.42	3.02298	470.43	3.00709	470.43	2.45151	470.42	1.77595
470.51	3.0217	470.51	3.0068	470.51	2.45027	470.51	1.77822
470.59	3.02118	470.6	3.00727	470.59	2.44843	470.59	1.77869
470.67	3.01855	470.68	3.00833	470.68	2.44819	470.68	1.77986
470.76	3.01745	470.77	3.00846	470.76	2.44746	470.76	1.78171
470.84	3.01659	470.85	3.00851	470.84	2.44791	470.85	1.78404
470.93	3.01802	470.93	3.0083	470.93	2.44826	470.93	1.78487
471.01	3.00041	471.02	3.00826	471.01	2.44897	471.01	1.78579
471.09	2.99694	471.09	3.00806	471.09	2.44848	471.09	1.78831
471.17	3.00615	471.18	3.00751	471.18	2.44622	471.17	1.79124
471.26	3.01376	471.26	3.00857	471.26	2.44463	471.26	1.79342
471.34	3.01934	471.35	3.00997	471.34	2.44424	471.34	1.79586
471.42	3.02128	471.43	3.01162	471.43	2.44519	471.43	1.79837
471.51	3.02127	471.51	3.01277	471.51	2.44453	471.51	1.80123
471.59	3.01974	471.6	3.014	471.59	2.44422	471.59	1.80213
471.67	3.0205	471.68	3.01523	471.68	2.44408	471.67	1.80346
471.76	3.02235	471.76	3.01511	471.76	2.44308	471.76	1.80522
471.84	3.02209	471.85	3.01422	471.84	2.44302	471.84	1.80714
471.92	3.02132	471.93	3.01359	471.93	2.4438	471.93	1.80873
472.01	3.02089	472.01	3.01449	472.01	2.44416	472.01	1.81031
472.09	3.02325	472.1	3.01343	472.09	2.44258	472.09	1.81308
472.17	3.02384	472.18	3.01229	472.18	2.44277	472.18	1.81594
472.25	3.02434	472.26	3.012	472.26	2.44271	472.26	1.81787
472.34	3.02357	472.35	3.0128	472.34	2.44113	472.34	1.82089
472.42	3.02424	472.43	3.01319	472.43	2.43674	472.42	1.82282
472.5	3.02431	472.52	3.01222	472.51	2.43389	472.51	1.82263
472.59	3.02278	472.6	3.0126	472.6	2.43459	472.59	1.82371
472.67	3.02227	472.68	3.0129	472.68	2.43537	472.68	1.82673
472.75	3.02243	472.76	3.01304	472.76	2.43497	472.76	1.82848
472.84	3.01904	472.85	3.01299	472.85	2.43525	472.84	1.83007
472.92	3.0214	472.93	3.01211	472.93	2.43392	472.92	1.83267
473.01	3.02198	473.01	3.01359	473.01	2.43132	473.01	1.83307
473.09	3.02367	473.1	3.0144	473.1	2.43015	473.09	1.83482
473.17	3.02163	473.18	3.01487	473.18	2.42857	473.18	1.83828
473.26	3.02162	473.27	3.01508	473.26	2.4297	473.26	1.84155
473.35	3.02221	473.35	3.01412	473.35	2.43183	473.35	1.84483
473.43	3.02449	473.43	3.01273	473.43	2.43219	473.43	1.84718
473.51	3.02507	473.51	3.0126	473.51	2.43095	473.51	1.84893
[truncated: 2,934 more rows]
